# Supplementary material for: Proposed cut-off points for anthropometric and bioelectrical measures based on overweight and obesity criteria in Spanish institutionalised elderly people
Source: PLoS One. 2021 Mar 8;16(3):e0248028. doi: 10.1371/journal.pone.0248028 (PMC7939364; doi:10.1371/journal.pone.0248028)
Supplement: S1 File — (XLSX) [file pone.0248028.s001.xlsx]

## Sheet: Hoja1
NID	ID	Fecha	MEC	Barthel	Edad	Sexo	Peso	Talla	IMC	dic 25 BMI	dic 30 BMI	Pabd	pabd_mets	Pglut	ICC	SAD	VAI	BAI	PlScres	PlSesp	PLAbd	PAbdV	Tfat	Visc_Fat	PAS	PAD	BP_mets	LEUCOS	Neutros	Linfos	Monos	Eos	BASO_AB	NEUTRO_AB	LINFO_ABS	MONO_ABS	EOSI_ABS	BASO_ABS	Hematies	Hb	Hto	VCM	HCM	PLAQ	Gluc	Glu_mets	Urea	Creat	Ac_urico
1	7	2014-01-29	16	85	65	0	76.4	150	33.96	1	1	105	1	107	0.98	23.2	3.01	40.2434	16	18	31	113	46.2	13.5	140	70	1	6.64	58.5	30.7	5	3.9	0.6	3.89	2.04	0.33	0.26	0.04	4.43	12.7	37.4	84.5	28.7	170	31	1	56	1.16	6.6
2	12	2014-01-29	20	95	65	0	71.7	146	33.64	1	1	116	1	100	1.16	37.8	2.27	38.6853	20.2	26	35	105	47.2	13	124	76	1	8.46	49.9	39.6	6	1.9	0.8	4.22	3.35	0.51	0.16	0.07	4.47	13.8	41.7	93.4	30.9	179	93	0	29	0.79	4.6
3	124	2014-07-16	30	90	66	0	84	160	32.81	1	1	114.5	1	109	1.05	25.9	2.44	35.8575	18	25.4	33	119	49.2	14	130	60	1	8.28	71.7	19	5	2.5	0.7	5.93	1.57	0.42	0.21	0.06	4.91	13.3	43.3	88.2	27.1	282	153	1	49	0.78	6.9
4	223	2015-06-18	30	99	66	0	68	166	24.68	0	0	95	1	98.5	0.96	16.5	2.07	28.0547	18.2	19.4	22.4	102	44.2	10	120	80	0	5.8	49.9	38.6	7.3	2.5	0.3	2.63	2.04	0.39	0.13	0.02	4.31	13.5	40.8	94.7	31.2	163	82	0	38	0.72	2.8
5	112	2014-06-25	12	70	68	0	94.4	157	38.3	1	0	127.8	1	120	1.07	25	3.37	43.0003	26	25	33	122	51.3	21	120	63	1	8.42	53.2	33.9	6.3	4.2	0.4	4.48	2.87	0.53	0.36	0.04	3.79	11.1	35.4	93.5	29.4	415	94	0	50	1.05	7.1
6	65	2014-04-23	30	80	69	0	84	156	34.52	1	1	120	1	120	1	27.1	4.79	43.5878	26	29	40	118	49.5	15	100	60	0	8.08	61.6	27	7.6	1.9	0.4	4.97	2.18	0.61	0.15	0.03	4.13	11.1	35.9	86.9	26.9	277	331	1	60	1.17	7.7
7	54	2014-04-02	30	63	70	0	71	163	26.72	1	0	106	1	112	0.95	20.5	3.32	35.8191	17.2	17.2	30	125	51.7	21	115	60	0	7.33	50.9	36.1	5.5	5.9	0.6	3.73	2.64	0.4	0.44	0.05	4.31	14.2	44.5	103.1	32.9	239	98	0	23	0.82	4.5
8	11	2014-01-29	12	80	71	0	55.8	144	26.91	1	0	98	1	92.5	1.06	23	1.1	35.5301	11.6	14	16	105	40.8	33.4	130	70	0	10.75	66.8	26	2.9	2.3	0.5	7.18	2.8	0.31	0.25	0.05	4.02	10.6	35.7	88.8	26.4	327	90	0	30	0.87	4.9
9	70	2014-04-23	30	70	71	0	70.8	168	25.09	1	0	103	1	106.1	0.97	24.5	1.85	30.725	18	20	23	104.5	44.4		120	60	1	6.92	66.4	21.4	6.4	1.9	2.4	4.6	1.48	0.44	0.13	0.17	4.27	12.8	40	93.7	30	233	89	0		0.44	4.3
10	26	2014-02-05	17	75	72	0	62	149	27.93	1	0	102.5	1	99	1.04	22.4	1.88	36.4322	16.2	20.4	25.4	109	41.9	12.5	150	88	1	4.41	37	51.1	7	2.2	0.5	1.63	2.26	0.31	0.1	0.02	3.44	10	31.2	90.7	28.9	115	75	1	43	0.89	4
11	193	2014-12-18	30	100	72	0	78	155	32.47	1	1	98.4	1	112.2	0.88	25	4.68	40.1427	24.2	38	36.6	113	49.1	13.5	140	80	0	8.1	57.3	29.3	10.1	2.6	0.7	4.62	2.36	0.81	0.21	0.06	5.06	14.9	46.2	91	29.4	258	116	1	41	0.53	6.4
12	229	2015-07-29	30	100	72	0																						7.56	56.5	29	5.9	6.3	0.4	4.27	2.2	0.45	0.48	0.03	4.4	12.8	38.5	87.6	29.1	178	90	0	52	1.16	6.6
13	197	2014-12-18	30	100	74	0	68	149	30.63	1	1	86.3	1	107	0.81	21	2.5	40.8307	21	24.5	26	107	46.2	14	149	58	0	5.5	45.9	41.9	7.9	3.5	0.8	2.54	2.32	0.44	0.19	0.04	4.68	13.9	43.9	94	29.6	262	91	0	53	0.71	6.3
14	48	2014-03-05	26	99	75	0	87	165	31.96	1	1	102.5	1	109.5	0.94	23.4	1.78	33.664	24	31	27	116	48.4	14	125	70	0	4.84	44.6	39	7	7.1	0.7	2.16	1.89	0.34	0.34	0.03	4.12	11.8	36.4	88.4	28.6	186	255	1	41	0.79	5.3
15	138	2014-09-10	19	30	75	0	59.8	155	34.21	1	1	91	1	94	0.97	15.2	4.25		15.2	12.2	25	92	38.4	8	115	60	0	3.69	35.5	52.7	7.6	1.8	0.2	1.31	1.94	0.28	0.06	0.01	4.12	12.8	41.3	100.2	31.1	170	73	0	68	1.15	6.9
16	222	2015-06-18	19	70	75	0	49	163	18.44	0	0	80.8	1	97.6	0.83	15.2	1.83	28.8995	12.4	18	26.4	88	33.8	7.5	130	70	0	5.5	62.6	25.5	6.7	3.5	0.7	3.44	1.4	0.37	0.19	0.04	4.72	13	41	86.8	27.5	220	88	0	31	0.55	3.9
17	15	2014-02-05	17	100	76	0	71.1	148	32.46	1	1	115.5	1	106	1.09	23.5	1.26	40.8726	26.8	33.6	24	115	46.7	15.5	120	70	1	8.94	55.8	33.1	6	2.4	0.4	4.99	2.96	0.54	0.22	0.03	4.44	13	41.8	94.3	29.2	316	89	0		0.44	1.4
18	107	2014-06-25	11	70	76	0	81.8	143	40	1	1	115	1	118	0.97	26.9	1.84	51.0046	30	27	28	126	47.8	17.5	120	60	0	3.94	62.8	20.9	9.7	4.4	0.5	2.48	0.82	0.38	0.17	0.02	4.85	13	41.9	86.5	26.8	157	76	0	39	0.65	5.6
19	79	2014-04-23	21	85	77	0	66	155	27.47	1	0	104	1	104	1	23.3	2.58	35.8934	25	24	20	108	47.3	12.5	130	70	1	3.95	46	37	6.8	7.3	0.4	1.82	1.46	0.27	0.29	0.02	4.48	12.3	38.7	86.3	27.5	210	87	0		0.91	4.4
20	92	2014-05-07	30	60	77	0	94.6	150	42.04	1	1	121	1	130	0.93	29.9	1.87	52.763	24	22	31	133	52.2	20.5	140	70	1	5.92	48.2	36	10.3	2.7	0.5	2.85	2.13	0.61	0.16	0.03	4.57	13.7	41.8	91.3	29.9	353	102	0		1.09	6.6
21	185	2014-12-18	30	100	77	0	78	151	34.21	1	1	104	1	130	0.8	26.9	4.07	52.0613	29.2	35.2	34.4	129	55.9	24	120	80	0	5	51.4	37.3	7.2	3.4	0.7	2.59	1.88	0.36	0.17	0.04	3.64	12.4	36.9	101	33.9	273	86	0	58	0.79	7.1
22	42	2014-03-05	24	85	78	0	80	148	36.52	1	1	126	1			27.5	5.11		34	29		123	51.7	17	130	70	0	6.6	63.6	25.6	7.7	1.5	0.3	4.2	1.69	0.51	0.1	0.02	4.27	13.2	42.7	100.1	30.9	289	95	0	40	0.85	6
23	58	2014-04-02	19	89	78	0	68	163	25.59	1	0	94	1	96	0.98	20.4	1.16	28.1307	14.2	15	22.6	102	41.2	14	115	60	0	7.19	57	33.5	6	2.2	0.3	4.1	2.41	0.43	0.16	0.02	3.34	10.5	33	98.8	31.5	183	81	0	34	0.86	4.1
24	101	2014-05-07	28	70	78	0	52	147	24.06	0	0	93	1	93	1	18.6	3.3	34.1803	10.2	22	26.4	91	37.8	9	110	60	1	3.55	54.4	27	11.3	3.1	0.7	1.93	0.96	0.4	0.11	0.02	4.19	12.6	39.2	93.5	30.2	204	64	1		0.78	4.3
25	102		28	75	78	0	85.5																				1	5.31	56.7	27.8	8.3	3.8	0.4	3.01	1.48	0.44	0.2	0.02	4.03	12.7	40.1	99.4	31.4	90	95	1		0.5	3.3
26	187	2014-12-18	30	100	78	0	65	150	28.89	1	0	100.2	1	106.6	0.94	22.9	4.31	40.0257	22.8	22.4	29.4	103	44.4	12	140	67	1	8.1	59.2	29.7	7.5	2.3	1.3	4.79	2.4	0.61	0.19	0.11	5.3	14.7	47	89	27.8	259	91	0	37	0.6	5.7
27	81	2014-04-23	26	35	79	0	66	151.5	28.76	1	0	110	1	108	1.02	23.7	4.26	39.9168	26	28	31	113	48.7	14	140	80	0	5.17	52.8	34.4	7.7	2.3	1	2.73	1.78	0.4	0.12	0.05	4.08	12.2	38.2	93.8	30	259	136	1		0.67	3.7
28	105	2014-06-25	11	80	79	0	56.8	152	24.58	0	0	88	1	94	0.94	22.2	1.39	32.1606	12.6	12.8	22	107	42.2	11	130	70	1	4.97	48.2	38.6	8.7	2.2	0.4	2.39	1.92	0.43	0.11	0.02	4.42	14	42.8	96.7	31.7	191	84	0	29	0.63	4.2
29	118	2014-07-16	27	40	79	0	59	154	24.88	0	0	98	1	90	1.09	21.8	5.45	29.0935	6.4	8.8	14.2	106	34.5	9.5	110	60	0	5.81	66	24.6	3.8	3.2	0.3	3.83	1.43	0.22	0.19	0.02	4.65	11.7	39.4	84.6	25.2	29.7	124	1	181	1.11	4
30	122	2014-07-16	20	75	79	0	84	155	34.96	1	1	123.5	1	113	1.09	25.8	2.41	40.5573	28	25	34.4	125	42.9	27.5	130	80	0	5.04	67.7	22	5	3.1	0.7	3.42	1.11	0.25	0.15	0.03	4.11	11.1	34.8	84.8	27	253	133	1		0.85
31	190	2014-12-18	30	100	79	0	60	148	27.39	1	0	93	1	103.6	0.9	19.5	1.99	39.5396	17.2	19.2	21.4	112	44.6	11.5	163	71	0	7.4	70.8	22.4	4.5	1.9	0.4	5.26	1.66	0.33	0.14	0.03	4.04	12.9	38.4	95	32	246	89	0	40	0.56	2.4
32	221	2015-06-02	12	100	79	0	51	154	21.5	0	0	85.2	1	91	0.94	21.2	1.63	29.6168	6	9.4	13.4	85	22.6	5	130	65	1	5.71	66	17.3	9.7	4.5	0.3	3.77	0.99	0.56	0.26	0.02	3.38	8.5	27.4	80.9	25.2	263	98	0	31	0.69	4.7
33	49	2014-03-05	18	74	80	0	78	155	32.47	1	1	109	1	110	0.99	23.2	3.51	39.0027	13.2	14.6	27	115	47	12.5	120	70	0	4.97	60.1	29.1	6	2.8	0.6	2.99	1.44	0.3	0.14	0.03	3.95	11	35.1	88.9	27.8	275	127	1	61	1.04	8.3
34	169	2014-11-17	21	80	80	0	73.9	158	29.6	1	0	101	1	113	0.89	23.7	0.91	38.8975	24	33	34.2	114	49	14	100	60	0	5.5	59.5	29.2	6.2	3.4	0.7	3.27	1.61	0.34	0.19	0.04	4.32	12.9	40.8	94.5	29.8	181	78	0	90	0.52	6.5
35	189	2014-12-18	30	100	80	0	69	154	29.09	1	0	92.5	1	111.2	0.83	22.8	1.16	40.1867	20.2	25.6	31.2	113	47.7	13.5	140	78	0	5.2	45.3	45.2	6.3	2.2	1	2.34	2.34	0.33	0.11	0.05	4.67	13	40.4	86	27.9	210	91	0	30	0.8	5.4
36	23	2014-02-05	9	25	81	0	49	150	21.78	0	0	89	1	84	1.06	19.8	2.96	27.7238	7	6.6	14.6	86	34.3	8	150	90	1	9.26	70.6	18.2	7	1.5	1.2	6.54	1.68	0.64	0.13	0.11	4.44	13.7	40.1	90.3	30.8	329	81	0	51	0.8	4.2
37	108	2014-06-25	22	75	81	0	66.5	149	29.95	1	0	108	1	110.5	0.98	22.6		42.7551	11.4	15.2	18.6	125	45	13.5	115	65	1	4.35	58.7	25.9	9.3	2.5	1	2.55	1.13	0.4	0.11	0.04	3.92	13	39.5	100.9	33.3	293	71	0	34	0.46	4.4
38	109	2014-06-25	14	80	81	0	66.5	149	29.95	1	0	97.5	1	101	0.97	20	0.87	37.5318	8	8	16	111	36.4	9.5	115	65	1	4.35	57	31.2	6	3.2	0.6	2.48	1.36	0.26	0.14	0.03	4.23	11.8	37.7	89.1	28	210	75	0	28	0.36	2.2
39	13	2014-01-29	17	25	82	0	65	142	32.24	1	1	107	1	97	1.1	25.5	9.67	39.3244	23.6	16	30	102	44.2	12.5	120	70	0	9.85	50.1	40.5	5.6	1.8	0.5	4.93	3.99	0.55	0.18	0.05	4.57	13	41	89.7	28.4	253	214	1	38	0.92	4
40	34	2014-03-19	6	65	82	0	53	155	22.06	0	0	90.5	1	92	0.98	18.6	1.41	29.675	10.2	10.2	11.6	90	26.1	7.9	110	70	0	5.72	43	44.4	5.2	4.5	0.5	2.46	2.54	0.3	0.26	0.03	4.16	12.4	37.4	90	29.9	218	76	0	30	0.34	3.2
41	47	2014-03-05	29	98	82	0	66	163	24.84	0	0	92	1	100	0.92		2.56	30.0528	13.2	10.2	20	109	40.9	13	120	70	1	5.66	34.4	47.3	7.9	7.4	0.8	1.95	2.68	0.45	0.42	0.04	4.23	11.2	36.9	87.3	26.4	272	100	1	51	0.86	5.5
42	64	2014-04-23	30	85	82	0	55	155	22.89	0	0	96	1	100	0.96	20.9		33.8206	21	12	23	109	40.4	11	110	70	0	6.93	55.3	27	8.2	7.5	0.5	3.84	1.87	0.57	0.52	0.04	3.51	9.5	30	85.5	27.1	501	40	1		0.54	3.1
43	191	2014-12-18	30	100	82	0	65	165	23.88	0	0	84	1	101.7	0.83	19.2	0.69	29.9838	13.4	13.2	26.4	97	37.5	6.5	132	66	0	6	48.2	39.7	9.8	1.7	0.6	2.89	2.38	0.59	0.1	0.04	4.35	13.9	42.1	97	32.1	219	98	0	41	0.98	5
44	204	2015-03-11	13	82	82	0	58	161	22.38	0	0	86.4	1	101	0.86	16.8	1.77	31.4405	13	19.2	15.4	101	42.8	10	130	70	1	10.82	59.1	30.2	5.7	3.6	0.3	6.4	3.27	0.62	0.39	0.04	4.81	14	44	91.4	29	263	76	0	43	0.71	3.5
45	211	2015-05-19	30	100	82	0	56.6	153	24.18	0	0	90.6	1	95.2	0.95	20.9	3.4	32.3037	18.2	27.2	26.4	99	44.6	14	130	70	1	3.45	63.5	16.6	8.5	9.1	0.8	2.19	0.57	0.29	0.31	0.03	3.45	9.8	30.2	87.6	28.5	171	91	1	63	1	7.6
46	224	2015-06-18	29	98	82	0	91	169	31.86	1	1	114.5	1	128.6	0.89	21.4	3.78	40.5344	27.6	32.2	33.2	130	56.1	16.5	120	65	0	5.41	64.9	21.4	7.2	5	0.3	3.51	1.16	0.39	0.27	0.02	3.62	12	36.4	100.5	33.1	192	90	0	42	0.97	5
47	44	2014-03-05	11	71	83	0	70	153	29.9	1	0	100.5	1	107	0.94	17.2	1.16	38.5388	10.6	11.6	24.2	110	44.6	13	115	70	1	5.22	45.6	45	4.8	2.8	0.4	2.38	2.35	0.25	0.15	0.02	4.63	14.8	44.5	96.1	32	193	100	0	24	0.54	4
48	73	2014-04-23	28	90	83	0	46.5	156	19.11	0	0	87.5	1	93	0.94	17.6	2.41	29.7305	12	8	10	98	40.6	12	100	60	0	5.7	61	29.5	5.9	2.3	0.3	3.48	1.68	0.33	0.13	0.02	4.04	10.3	32.3	80	25.5	268	84	0		1.37	7.7
49	86	2014-05-07	30	35	83	0	80	140	40.82	1	1	122	1	127	0.96	28		58.6676	22.2	20	31	122	50.3	15	140	70	0	6.55	67.9	22.5	5.6	2.1	0.4	4.45	1.48	0.37	0.14	0.03	4.43	11.6	38.8	87.6	26.2	230	79	0	0.75	1.01
50	126	2014-07-16	16	85	83	0	72	161	27.78	1	0	111	1	108	1.03	25.7	3.02	34.867	19	15.2	23.2	109	46.7	12.5	130	55	0	8.54	57.9	24.7	8.5	6.2	0.2	4.94	2.11	0.73	0.53	0.02	4.65	11.7	40.1	86.2	25.2	226	68	1		0.68
51	200	2015-03-11	17	83	83	0	51.6	155	21.48	0	0	80.2	0	90	0.89	18.9	2.78	28.6385	6.1	7.2	8				140	85	0	5.13	65.2	25.4	4	3.9	0.5	3.34	1.3	0.21	0.2	0.02	3.01	7.8	26	86.2	26	369	76	0	26	0.66	5.5
52	207	2015-05-13	6	65	83	0	55.9	150	24.84	0	0	83.7	1	93.2	0.9	19	2.45	32.7317	14.2	14.4	17.4	92	40.6	11	120	80	1	9.22	46.3	45.4	4.5	2.3	0.3	4.27	4.18	0.42	0.21	0.03	3.8	11.5	37.7	99.2	30.2	367	112	1	39	0.86	6.9
53	35	2014-03-19	2	25	84	0	47	155	19.56	0	0	91	1	89	1.02	19	1.87	28.1203	16	15	17	92	35	7.5	147	71	0	5.76	60.5	25.6	8.2	3.5	0.5	3.48	1.48	0.47	0.2	0.03	4.33	12.8	40.8	94.2	29.6	198	76	0	56	0.79	4.4
54	76	2014-04-23	9	15	84	0	61	161	23.53	0	0	100.5	1	107	0.94	21	1.85	34.3775	22	22	14	110	39.7	11	130	70	0	5.57	53.6	33.2	7.2	3.8	0.7	2.98	1.85	0.4	0.21	0.04	3.71	10.4	34.4	92.8	27.9	165	94	1	43	1.41	5
55	125	2014-07-16	19	70	84	0	64	154	26.99	1	0	110	1	106	1.04	20.9	2.88	37.4657	15.8	12.4	19.2	118	43.7	11.5	120	70	0	7.11	53.2	33.1	8	3.3	0.3	3.78	2.35	0.57	0.23	0.02	4.62	11.8	39.8	86.2	25.5	175	93	0		1.2	5.1
56	139	2014-09-10	25	45	84	0	67.2	156	27.61	1	0	107	1	106	1.01	24.3	1.39	36.4025	24.3	16.2	22	117	50	15.5	95	50	0	6.93	61.4	24.6	8	3.7	0.5	4.26	1.7	0.55	0.25	0.04	3.73	11.5	36.1	96.6	30.9	32	92	1	27	0.69	5.4
57	177	2014-11-17	26	45	84	0	71	144	34.24	1	1	114	1	126	0.9	25.3	5.48	54.9167	37.2	32	28	117	51.4	15	140	55	0	6.24	44.8	41.3	6.1	4.5	0.3	2.8	2.58	0.38	0.28	0.02	3.94	11.6	38.8	98.5	29.4	316	86	0	15	0.43	3.6
58	186	2014-12-18	30	100	84	0	74	157	30.02	1	1	88	1	104.6	0.84	18.6	0.61	35.1719	11.4	15.2	17.8	103	33.2	9.5	180	80	1	5.5	66.1	27	4.7	1.8	0.4	3.62	1.48	0.26	0.1	0.02	4.41	12.9	38.7	88	29.3	188	139	1	39	0.16	3
59	203	2015-03-11	11	84	84	0	59	156	24.24	0	0	85.2	1	99	0.86	20.7	2.41	32.8099	14	15.4	18	94	39.2	10.5	100	50	1	5.02	60.1	30.1	4.4	2.9	1	3.02	1.51	0.22	0.15	0.05	4.46	14.2	44.1	98.9	31.8	255	99	0	24	0.63	4.1
60	29	2014-02-05	22	90	85	0	58	144	27.97	1	0	106	1	99	1.07	24.4	3.03	39.2917	21.2	21.2	27.2	100	40	13.5	130	70	0	5.6	50.2	36.1	7.1	4.1	0.3	2.84	2.04	0.4	0.23	0.02	4.96	13.4	43.7	88.2	27.1	161	110	0	37	0.5	2.9
61	36	2014-03-19	0	75	85	0	38	148	17.35	0	0	77.5	0	82	0.95	15.5	1.13	27.543	8.2	8	8.2	79	13.2	4	100	60	1	3.99	51.7	35.7	6.9	2.7	0.9	3.86	1.42	0.27	0.11	0.04	3.86	12.3	36.7	95.1	31.9	240	85	0	54	0.51	3.9
62	61	2014-04-02	28	88	85	0	53	155	22.06	0	0	86.5	0	90	0.96	20.2	2.06	28.6385	17.4	19	27.2	86	37.7	13.5	140	80	0	6.08	66.6	24	4.9	2.7	0.8	4.05	1.46	0.3	0.16	0.05	5.01	15.8	50.8	101.3	31.5	366	141	1	23	0.57	4.7
63	87	2014-05-07	28	15	85	0	75.7	148	34.56	1	1	115.5	1	112	1.03	26.3	3.36	44.205	32	26.8	33.4	116	49	16.5	120	70	1	5.92	56.3	33.3	5.6	3.1	0.5	3.33	1.97	0.33	0.18	0.03	4.57	11.1	37.2	81.3	24.3	128	91	1		0.62
64	106	2014-06-25	28	65	85	0	78	148	35.61	1	1	103	1	111	0.93	23.5	0.8	43.6496	25	22	27	123	39.4	13.5	100	60	0	2.9	52.2	24.4	9.9	10	0.2	1.51	0.71	0.29	0.29	0	3.67	10.5	33	89.8	28.4	308	107	0	25	0.63	6.6
65	116	2014-07-16	30	75	85	0	69	152	29.86	1	0	112	1	105	1.07	23.5		38.0304	16	15.4	25	111	41.8	12	100	60	0	8.25	72.2	12.3	6.5	7.8	0.2	5.96	1.02	0.54	0.64	0.02	4.55	12.3	39.8	87.4	27	244	78	0
66	131	2014-07-16	8	5	85	0	76	152	32.89	1	1	106	1	100	1.06	22.1	3.74	35.3623	8.6	10.4	24.8	103	43.3	10.5	110	70	0	5.03	56.5	30.7	7.7	2	0.3	2.84	1.55	0.39	0.1	0.01	3.74	12.4	38	101.6	33.3	98	89	0	40	0.87	5.5
67	66	2014-04-23	25	90	86	0	56	147	25.92	1	0	100.5	1	107	0.94	21.9	3.41	42.0355	24	25	33	107	45.9	12.5	120	80	0	5.09	52.2	34.2	6.6	4.2	1.1	2.65	1.74	0.33	0.21	0.05	4.17	12.1	38.6	92.4	29	266	82	0		0.6	3.5
68	135	2014-09-10	17	25	86	0	64.9	160	25.35	1	0	99	1	103	0.96	20.4	1.77	32.8929	14.2	23	20	109	43.8	12	120	60	1	8.82	53.4	37.6	3.7	3.5	0.5	4.72	3.32	0.33	0.31	0.04	4.74	13.7	42.7	90.1	28.8	156	69	0	33	0.6	3.5
69	141	2014-09-10	30	75	86	0	61	154	25.72	1	0	103	1	96	1.07	20.9	1.83	32.2331	15	21	24	105	40.4	11	120	60	0	6	53.1	34.8	7.1	1.8	0.6	3.19	2.09	0.43	0.11	0.03	4.03	12.2	38.8	96.3	30.4	275	92	0	40	0.38	3.4
70	151	2014-10-24	19	40	86	0	71	151	31.14	1	1	99.5	1	115.5	0.86	21.5	3.66	44.2467	22	18.3	26.2	122	58.5	43	130	75	0	8.21	64.8	26.6	4.9	1.7	0.4	5.32	2.18	0.4	0.14	0.03	4.52	12.7	41.9	92.7	28	322	199	1	44	1.01	6.2
71	188	2014-12-18	30	100	86	0	56	150	24.89	0	0	98	1	92	1.07	20.9	3.22	32.0785	18	22	26.2	111	48.6	18	152	86	1	9	69.7	19.8	6.1	3.2	1.2	6.29	1.79	0.55	0.29	0.11	4.73	12.8	39.9	84	27	374	90	0	40	0.61	3.4
72	196	2014-12-18	30	100	86	0	54	146	25.33	1	0	76.2	0	90.8	0.84	17.5	0.63	33.4703	8.2	12.2	15.8	86	27.3	5	159	67	1	15	61.3	31.1	3.4	2.6	0.6	9.17	4.8	0.51	0.39	0.09	4.04	11.7	35.7	88	29	271	104	1	28	0.36	3.1
73	5	2014-01-29	7	20	87	0	70	150	31.11	1	1	116	1	114	1.02	27.8	2.31	44.0537	24.2	21.6	18	115	46.6	14.5	110	60	0	4.84	48.5	38.7	7.1	3.5	0.5	2.35	1.87	0.34	0.17	0.02	3.69	9.5	30.8	83.3	25.9	237	71	0	64	1.02	5.5
74	33	2014-03-19	2	30	87	0	55	146	25.8	1	0			97		22.4		36.9848	14.6	12.2	23.8	94	35.4	10.5	110	70	0	7.74	48.9	41.1	5.2	2.5	0.2	3.79	3.18	0.41	0.2	0.01	5.17	10.9	36.9	71.3	21	208	83	0	30	0.43	3.1
75	99	2014-05-07	28	20	87	0	60	145	28.54	1	0	118.5	1	109	1.09	23	3.52	44.4273	18	20	26	116	47.5	17.5	130	55	1	5.51	59.7	26.7	6.8	4.8	0.4	3.29	1.47	0.38	0.27	0.02	4.12	12.1	38	92.2	29.4	156	109	0		1
76	117	2014-07-16	25	100	87	0	63	142	31.24	1	1	114.5	1	109	1.05	25	1.98	46.416	16	29	34	111	45.6	14	110	80	0	8.94	59.2	28	6.7	2.5	0.4	5.3	2.5	0.6	0.23	0.04	4.36	12.1	39.5	90.6	27.8	217	79	0	55	0.87	6.4
77	123	2014-07-16	2	0	87	0	63	158	25.24	1	0	97	1	96	1.01	20.4	4.55	30.3377	15.8	12.8	22.2	107	42.9	11.5	100	70	0	6.13	57.7	30.2	4.8	4.5	0.8	3.54	1.85	0.29	0.28	0.05	5.04	14.4	45.3	89.8	28.5	238	75	1	36	0.5	4.7
78	134	2014-07-16	15	75	87	0	55	148	25.11	1	0	100	1	94	1.06	21.8	1.08	34.2078	21	22	28	101	40.5	10	130	70	0	7.74	66.1	21.8	6.4	2.7	0.5	5.12	1.69	0.5	0.21	0.04	3.42	10.4	34.2	100.2	30.3	284	90	0	35	0.42	3.1
79	142	2014-09-10	5	10	87	0	53.9	150	23.96	0	0														115	60	1	5.03	50.6	37.3	4.2	6.1	0.4	2.55	1.88	0.21	0.31	0.02	4.27	13.5	42.1	98.7	31.7	154	85	0	29	0.56	3.3
80	170	2014-11-17	31	75	87	0	63.9	150	28.4	1	0	99	1	114	0.87	23	3.7	44.0537	24.2	28	30	120	49.8	14.5	110	60	0	5.48	62	27.6	5.6	2.7	0.4	3.4	1.51	0.31	0.15	0.02	4.15	12.1	37.3	89.9	29.2	145	113	1	85	0.95	8.9
81	24	2014-02-05	23	90	88	0	50.5	137	26.91	1	0	97	1	90	1.08	20.5	3	38.1257	10.2	9.6	10	95	34.3	9.5	122	61	0	4.48	61.2	23.1	6.7	4.7	0.5	2.74	1.03	0.3	0.21	0.02	3.4	10.2	31.9	93.8	29.9	174	79	0	41	0.79	5.7
82	55	2014-04-02	19	3	88	0	52.9	142	26.23	1	0	94	1	92	1.02	17.5	1.1	36.3695	17	20	26	98	36.1	10.5	105	60	1	4.24	62.3	25.1	7.6	2.3	0.2	2.64	1.07	0.32	0.1	0.01	4.09	11.7	36.2	88.4	28.5	174	71	0	45	0.59	4
83	68	2014-04-23	13	0	88	0	64	151	28.07	1	0	100.5	1	104	0.97	20.2	1.18	38.049	14.4	10	22.4	104	38.5	11	140	70	1	9.17	57	29.7	6.7	4,,7	0.4	5.23	2.73	0.61	0.43	0.03	3.76	10.9	36.4	96.8	29	267	72	0	34	0.49	7.2
84	94	2014-05-07	29	75	88	0	48.8	152	21.12	0	0	91.4	1	90	1.02	18.8		30.0261	12	15.6	17.2	94	36.5	9	130	60	1	5.07	48.4	35.5	9.6	4.9	0.3	2.45	1.8	0.49	0.25	0.02	4.35	12.5	39.2	90.1	28.7	179	91	1	70	0.51	4.4
85	100	2014-05-07	30	100	88	0	62	151	27.19	1	0	102	1	102	1	23.7	1.6	36.9711	18	19	21	104			130	60	1	6	59.3	30.4	5.2	3.4	0.7	3.56	1.83	0.31	0.2	0.04	4.42	11.7	39.1	88.5	26.4	204	73	0		0.83	5.4
86	110	2014-06-25	8	65	88	0	48.5	141	24.4	0	0	91	1	93	0.98	19.2	1.23	37.5462	7.8	13	17	98	33.3	8.5	100	60	1	7.65	67.9	19.9	8.3	1.2	0.6	5.19	1.52	0.63	0.09	0.05	3.83	11.9	37.7	98.5	31.2	338	75	0		0.43	2.9
87	150	2014-10-24	15	95	88	0	57	146	26.74	1	0	95.1	1	99	0.96	20.8	2.7	38.1185	23.1	23.3	26.2	100	41.1	13	110	60	1	7.35	73.3	14.3	5.6	3	0.9	5.39	1.05	0.41	0.22	0.07	4.51	13.6	43.3	96.1	30.1	166	91	0	31	0.68	3.1
88	218	2015-06-02	15	80	88	0	52.5	140	26.79	1	0	92.8	1	100	0.93	20.4	0.85	42.3682	16	19.2	18.4	109	42.7	11.5	140	60	0	5.66	60.1	25.4	6.7	4.7	0.5	3.4	1.44	0.38	0.27	0.03	3.9	11	36	92.2	28.1	212	70	0	58	1.35	6.8
89	21	2014-02-05	21	30	89	0	65	148	29.67	1	0														115	60	0	5.61	55.5	27.8	8.6	5.9	0.6	3.11	1.56	0.48	0.33	0.03	3.6	10.8	34.1	94.8	29.9	195			53	1.26	6.8
90	30	2014-03-19	4	40	89	0	50.5	146.5	23.53	0	0	94	1	95	0.99	19.2	3.1	35.5756	11	15	20	97	40.4	11	100	65	0	5.39	52.6	35.9	6.4	2.4	0.6	2.84	1.93	0.35	0.13	0.03	3.29	9.5	31	94.2	28.7	258	75	0	102	1.82	7.5
91	74	2014-04-23	22	65	89	0	65.7	155	27.35	1	0	102	1	100	1.02	19.8	2.86	33.8206	9.4	6.6	7.6	98	23.6	8.5	180	70	0	5.65	64.9	22.6	6.4	2.7	0.4	3.67	1.28	0.36	0.15	0.02	4.31	9.2	35.5	82.2	21.1	253	145	1		0.67	5.1
92	173	2014-11-17	24	95	89	0	59.6	154	25.13	1	0	83.5	1	109	0.77	19.6	0.93	39.0355	15.2	25	25.2	115	38.9	11	120	60	0	4.7	51.7	34.1	6.5	5.9	0.3	2.43	1.6	0.3	0.28	0.02	4.31	12.6	41.2	95.7	29.1	175	88	1	110	0.71	5
93	208	2015-05-13	30	100	89	0	48.7	149	21.94	0	0	77.9	0	90	0.87	17.3		31.4838	18.1	28.8	24.6	89	35.3	9	110	65	1	5.8	53.8	31.8	8.7	5.4	0.3	3.14	1.86	0.51	0.32	0.02	4.3	14.4	40.8	95	33.5	197	98	0	30	0.96	4.9
94	46	2014-03-05	25	72	90	0	63	158	25.24	1	0	97	1	103	0.94	19.4	0.91	33.8623	7.2	10.2	15.4	91	32.4	11	125	70	0	5.02	65.9	24.1	5.1	2.7	0.4	3.31	1.21	0.26	0.14	0.02	4.11	12.8	40.6	98.8	31.2	137	88	0	35	0.89	7.8
95	57	2014-04-02	1	14	90	0	48	158	19.23	0	0	78	0	90	0.87	14.8	1.07	27.3166	5.8	4.8	8	91	28.7	7	120	50	0	4.24	62.3	25.1	7.6	2.3	0.01	2.64	1.07	0.32	0.1	0.01	4.09	11.7	36.2	88.4	28.5	174	71	0	45	0.59	4
96	88	2014-05-07	22	10	90	0	60.3	136.5	32.36	1	1	108.6	1	108	1.01	22.7	2.09	49.7212	29	18	23	103	42.3	12.5	120	70	0	5.38	52.8	25.1	11.5	7.5	0.4	2.84	1.35	0.62	0.4	0.02	3.94	11.3	35.8	90.9	28.8	220	77	0	40	0.58
97	98	2014-05-07	30	75	90	0	75	145	35.67	1	1	123	1	120	1.03	26.2		50.7273	24	23.6	25	123	51.3	19	130	60	1	5.89	44.6	38.5	6.7	7.3	0.5	2.63	2.27	0.4	0.43	0.03	4.45	12	39.5	88.8	27	209	96	0	45	1.59	7.9
98	103		26	45	90	0	58.4																				0	5.03	41.7	42.3	7.6	6.5	0.5	2.1	2.12	0.38	0.33	0.03	3.56	10.4	33.7	94.9	29.1	220	78	0		0.81
99	175	2014-11-17	18	40	90	0	64.5	152	27.92	1	0	103	1	111	0.93	21	2.49	41.2322	11.4	9.6	16.3	106	39.6	11	110	60	0	5.4	61.4	27.9	6.7	2.2	0.4	3.32	1.51	0.36	0.12	0.02	4.14	11.5	37.3	90.1	27.8	210	86	1	60	0.52	6
100	192	2014-12-18	23	60	90	0	60	146	28.15	1	0	96.5	1	108.5	0.89	24.9	2.4	43.5036	13.2	16.4	24.6	118	46.1	12	170	64	0	7	58.9	28.4	9.3	2.8	0.6	4.11	1.98	0.65	0.2	0.04	4.02	10.4	31.2	78	25.8	211	67	1	47	0.42	5.9
101	195	2014-12-18	30	70	90	0	65	142	32.24	1	1	105.5	1	114.5	0.92	21.5	2.1	49.6664	17.5	26.2	34	124	50.5	19	147	67	0	5.9	59.1	26.4	10.8	3	0.7	3.47	1.55	0.63	0.18	0.04	3.44	10.1	31.8	92	29.4	378	112	1	63	0.71	4.8
102	199	2015-03-11	34	84	90	0	82	156	33.69	1	1	110	1	127.6	0.86	23.6		47.4883	18.2	19.3	26.4	124	50.9	18	120	60	0	12.96	72.8	16.1	6.2	3	0.3	9.44	2.09	0.81	0.39	0.04	3.62	10.1	31.3	86.6	28	409	108	1	30	0.85
103	206	2015-05-13	30	90	90	0	60	152	25.97	1	0	94.2	1	105	0.9	20	4.52	38.0304	10.8	16.8	18.8	107	44.6	15	125	65	0	6	54.9	34.6	6.6	1.6	0.4	3.3	2.08	0.4	0.1	0.03	4.61	13.1	41.3	89.5	28.5	380	87	0	34	0.65	5.5
104	1	2014-01-29	14	30	91	0	50	150	22.22	0	0	114	1	114	1	24.3	4.29	44.0537	22	15	22.2	121	48.4	15.5	120	60	0	7.9	45.4	39.6	7.2	4.9	0.6	3.59	3.59	3.13	0.57	0.39	4.18	13	38.8	92.7	31.2	326	27	1	56	1.07	5.8
105	3	2014-01-29	0	5	91	0	52.3	147	24.2	0	0	101	1	99	1.02	22.8	1.74	37.5468	16	15	25	100	37.7	10.5	124	64	1	6.62	65.3	20.4	6.9	5.4	0.4	4.32	1.35	0.46	0.36	0.02	5.04	13.9	44.5	88.3	27.5	275	83	0		0.55	2.5
106	25	2014-02-05	6	0	91	0	66	150	29.33	1	0														120	60	1	8.31	66.4	24.6	5.2	2.2	0.4	5.52	2.05	0.43	0.18	0.03	3.29	10.1	32.1	97.3	30.8	210	94	0	42	0.92
107	40	2014-03-19	8	10	91	0	67	148	30.59	1	1	105	1	105	1	19.2	1.33	40.3172	19	19	28	101	41.2	11.5	110	75	0	5.77	49	36.4	6.7	5.4	0.5	2.83	2.1	0.39	0.31	0.03	4.07	11.6	36.5	89.7	28.6	197	78	1	49	0.81	6.5
108	69	2014-04-23	24	80	91	0	101	161	38.96	1	1	109.5	1	125	0.88	27	2.63	43.1887	22	21	31	132	53.7	21	110	60	0	7.31	43.6	38.2	8.1	6.8	0.8	3.19	2.79	0.59	0.5	0.06	4.47	12.9	41.5	92.9	28.8	174	86	0		0.82
109	111	2014-06-25	16	90	91	0	81	153	34.6	1	1	124	1	120	1.03	25.5	1.54	45.408	17	14	30.2	123	52.4	16.5	130	80	0	10.1	58.5	29.8	6	4.7	1						4.56	13.7	41.9	91.9	30	289	73	0	30.4	0.51	4.4
110	114	2014-07-16	10	100	91	0	64	155	26.64	1	0	105.5	1	101	1.04	30	1.8	34.3388	27	33	29	108	48.6	12.5	130	70	0	5.29	51.4	38.7	4.9	1.8	0.8	2.72	2.04	0.26	0.09	0.04	4.36	13.3	40.9	93.8	30.6	214	93	0	42	0.67	3.2
111	129	2014-07-16	30	50	91	0	83	158	33.25	1	1	121	1	115	1.05	24.8	2.2	39.9045	15	12	27.8	125	48.3	15	130	70	0	6.47	56.5	26.7	8.7	5.9	0.8	3.66	1.73	0.56	0.38	0.05	4.53	12.9	41.8	92.2	28.5	244	82	0		0.77	4.2
112	132	2014-07-16	5	80	91	0	65	148	29.67	1	0	102.5	1	101	1.01	21.1	2.47	38.0956	15.6	16	25	110	43.3	11.5	100	60	0	5.31	60.4	28.8	5.7	2.8	0.3	3.12	1.53	0.3	0.15	0.02	4.53	11.7	38.3	84.5	25.8	176	87	0	51	0.98	6.5
113	155	2014-10-24	15	95	91	0	51	143	24.94	0	0	89.1	1	97.6	0.91	21.2	1.54	39.075	15.2	13.3	17	104	35.9	7.5	100	60	0	5.49	50.6	32.7	10	3.5	0.4	2.78	1.8	0.55	0.19	0.02	4.96	15.2	50.4	101.7	30.7	179	129	1	53	0.72	4.2
114	210	2015-05-13	91	45	91	0	62.1	144	29.95	1	0	101	1	107.1	0.94	22.3		43.9792	19.2	16.2	17.4	114	49.2	14.5	126	80	0	6.01	56.8	28.9	9.2	2.2	0.2	3.41	1.74	0.55	0.13	0.01	5.07	15.3	46.9	92.6	30.2	181	90	0		0.58
115	226	2015-06-18	15	44	91	0	71	170	24.57	0	0	105	1	118.5	0.89	22.3	0.31	35.462	23.4	22.2	18.4	113	44.7	13.5	130	60	0	7.54	69.7	13.2	6.3	9.3	0.3	5.26	1	0.47	0.7	0.02	3.42	9.8	30	87.7	28.7	289	388	1	70	1.67	8
116	22	2014-02-05	10	80	92	0	46.5	143	22.74	0	0	82.5	1	92	0.9	18	1.15	35.8002	9	8.6	15.2	86			130	80	0	8.15	63.6	27.7	6.2	1	0.4	5.18	2.25	0.5	0.09	0.03	4.39	13.3	38.6	87.9	30.3	220	62	0	37	0.61	1.6
117	41	2014-03-19	0	35	92	0	48	153	20.5	0	0	78	0	85.5	0.91	16.9	1.58	27.1782	5	5	5	87	18.2	6.5	110	70	0	5.28	62.2	26	8.3	1.3	0.3	3.28	1.37	0.44	0.07	0.02	3.42	10.7	32.2	94.2	31.3	168	80	0	44	0.72	4
118	45	2014-03-05	8	86	92	0	57	156	23.42	0	0	89	1	97.5	0.91	18.5	2.13	32.04	10	12	21.4	97	40.3	11	110	60	0	7.75	48.7	34.7	6.4	7.1	0.6	3.77	2.69	0.49	0.55	0.05	13.8	43	96.8	31.1	32.1	242	81	0	28	0.52	4.4
119	80	2014-04-23	0	60	92	0	50	155	20.81	0	0	92	1	93	0.99	16.2	1.58	30.1932	5.6	5	5.6	97	31.6	7.5	110	60	0	8.17	69.6	17.4	9.3	2.1	0.2	5.68	1.43	0.76	0.17	0.02	3.95	11.5	36	91.1	29.1	402	83	0		1.43	10.1
120	95	2014-05-07	23	95	92	0	45	141.5	22.47	0	0	95.2	1	82	1.16	17.8	2.16	30.7168	7	10.4	12	92	31.1	9			1	6.45	48.1	37.1	9	3.4	0.4	3.1	2.39	0.58	0.22	0.02	3.7	10.4	34.5	93.1	28.2	356	81	0	47	0.55	5.2
121	136	2014-09-10	16	24	92	0	54.8	152	23.72	0	0	108	1	108	1	16.9	1.04	39.6313	13.8	8.4	7.8	110	38.4	14	105	50	1	5.32	58.2	30.6	6.2	3	0.2	3.1	1.63	0.33	0.16	0.01	3.27	10.6	34.4	105.1	32.3	176	71	0	22	0.4	3.7
122	19	2014-02-05	9	80	93	0	43	145.5	20.31	0	0	82	1	89.5	0.92	17	1.29	32.9951	8	7.2	7.2	87	25.1	7	150	70	0	5.5	56.3	34.2	6.7	0.6	0.4	3.1	1.88	0.37	0.04	0.02	3.7	11.6	37.6	101.6	31.4	259	83	0	45	1.22	5
123	51	2014-03-05	9	9	93	0	44	153	18.8	0	0	79	0	90	0.88			29.556	5	4.6	5	86	13.3	7	110	60	1	19.02	22.9	71.5	1.1	0.5	0.6	4.35	13.61	0.21	0.09	0.11	4.3	12.5	39.9	92.9	29	148	86	0		0.61
124	8	2014-01-29	9	25	94	0	39.4	165	14.47	0	0											87					0	6.95	75.1	16.5	4.7	1.3	0.5	5.22	1.15	0.32	0.09	0.04	4.29	11	37.1	86.7	25.7	324	80	0	58	0.58	3.9
125	75	2014-04-23	24	80	94	0	50	149	22.52	0	0	99	1	90	1.1	21.1	0.92	31.4838	10.6	7	14	103	34.1	9	140	80	0	4.58	62.2	22.3	7.2	5.6	0.3	2.87	1.02	0.33	0.26	0.02	4.36	12.9	39.7	90.9	29.5	178	81	0		0.68
126	176	2014-11-17	30	15	94	0	59.1	145	28.11	1	0	109	1	122	0.89	21.2	5.8	51.8727	20	23.4	28	128	50.7	15.5	110	70	0	9.75	54.7	33.5	6.6	3.2	0.4	5.34	3.27	0.64	0.31	0.04	3.61	9.9	32.2	89.2	27.5	171	82	1	80	0.94	4
127	140	2014-09-10	30	16	95	0	84	163	31.62	1	1	121.1	1	110	1.1	23.3	2.15	34.8581	23.3	17.6	22.4	126	48.1	17	105	50	0	10.23	57.8	28.1	6.8	5.2	0.4	5.91	2.87	0.7	0.54	0.04	4.4	12.5	41.8	95.1	28.4	217	85	0	38	0.51	6.6
128	43	2014-03-05	2	32	96	0	52	160	20.31	0	0	83	0			17.6	1.6		12	12	18	94	29.7	7.5	130	70	0	2.82	55.6	24	10.5	5.6	0.7	1.57	0.68	0.3	0.16	0.02	3.27	9	28.8	88.1	27.5	136	82	0	44	0.8	4.2
129	225	2015-06-18	11	12	96	0	46	151	20.17	0	0	88	0	96.5	0.91	16.6	1.34	34.007	8	7.4	9.2	97	27.8	8	110	50	0	3.45	63.5	16.6	8.5	9.1	0.8	2.19	0.57	0.29	0.31	0.03	3.45	9.8	30.2	87.6	28.5	171	91	0	63	1	7.6
130	32	2014-03-19	4	25	97	0	34	133	19.22	0	0	82	0	83	0.99	17	1.25	36.1129	11	10	10	87	27.6	7	125	75	0	7.02	65.7	21.3	6.7	2.8	1	4.61	1.5	0.47	0.2	0.07	4.15	11.9	39.7	95.6	28.7	359	75	0	45	0.82	5.1
131	194	2014-12-18	15	70	99	0	49	154	20.66	0	0	83.5	0	91.8	0.91	16.7	1.85	30.0354	10.2	10.2	14.2	87	32	6.5	145	56	0	6.3	63.8	27.2	6.6	1.5	0.9	4.05	1.73	0.42	0.1	0.06	3.44	9.9	30.6	89	28.8	320	91	0	80	1.05	6.8
1	171	41960	33	65	65	1	87.5	166	31.7535	1	1	106	1	111	0.954955	25.4	1.65727	33.8992	24.1	24.2	34.2	100	34.5	17.5	140	60	0	9.44	67.1	17.7	7.5	6.1	0.6	6.33	1.67	0.71	0.58	0.06	5.02	13.8	43.2	86.1	27.5	217	116	1	73	1.76	4.9
2	10	41668	28	80	66	1	63.3	165	23.2507	0	0	93	0	92	1.01087	21	3.7729	25.4072	10.2	7.4	13.6	92	26.2	13	100	60	0	7.82	51.3	34.9	6	5.6	1	4.01	2.73	0.47	0.43	0.08	5.52	13.3	43.9	79.5	24	290	80	1	35	0.59	5.3
3	104	41815	28	100	68	1	82.6	170	28.5813	1	0	110.8	1	102	1.08627	28.2		28.0179	24	14.8	30	106	34.2	17.5	140	90		8.96	56.2	28	8.5	4.7	0.6	5.03	2.51	0.77	0.42	0.05	4.63	13.5	41.7	90.1	29.1	228	93	0	29	0.67
4	60	41731	22	90	69	1	66	165	24.2424	0	0	96	1	93	1.03226		0.714089	25.879	10	9.4	19.4	89	27.6	12.5	130	70	0	6.26	59.9	30.3	6.4	1.6	0.2	3.74	1.89	0.4	0.1	0.01	4.05	12.8	39.7	98	31.6	160	72	0	20	0.75	3.3
5	20	41675	3	90	70	1	92	170	31.8339	1	1	115.5	1	107	1.07944	25.2	2.22266	30.2737	28	20	23.2	108	46.7	27.5	100	50	1	2.9	55.6	30.9	8.1	2.4	0.6	1.66	0.92	0.24	0.07	0.02	4.27	15.2	46.3	46.2	108.5	109	94	0	27	1.06	6.1
6	158	41956	30	100	70	1	80	162.5	30.2959	1	1	102	0	101	1.0099	24.7	0.976162	30.7575	23.2	23.3	32.2	111	33.2	18	140	70	0	5.3	58.9	29.3	6.5	3.1	0.3	3.1	1.6	0.3	0.2	0	4.9	14.3	44.3	90	29.1	235	122	1		0.62	4.3
7	39	41717	2	100	71	1	76	161	29.3199	1	0	111	1	95.5	1.1623	23.5	1.58263	28.7482	24	15.6	32	102	31.7	19	150	80	0	5.97	51.6	29.7	8.8	1.3	1.3	3.6	2.07	0.61	0.46	0.09	4.2	13.3	39.7	94.5	31.8	255	93	0	39	1.25	4.8
8	128	41836	9	90	71	1	62	171	21.2031	0	0	81	0	91	0.89011	16	1.50685	22.6956	6.8	6.2	10.8	89	18.1	8	110	70	1	6.84	62	21.1	6.6	6.5	1.1	4.24	1.44	0.45	0.45	0.07	5.03	14.2	45.8	91	28.2	316	78	0	48	0.81	3.2
9	179	41985	30	100	71	1	74.8	166	27.1447	1	0	91	0	95	0.957895	19.2	0.496711	26.4183	13.2	9.3	18.2	94	24.9	11	150	80	1	6.44	44.7	43	6	3.2	0.9	2.88	2.77	0.38	0.2	0.06	4.61	14.9	46.2	100.2	32.2	175	78	0	48	0.97	5.4
10	28	41675	19	100	73	1	88	169	30.8112	1	1	117.5	1	108	1.08796	25.4	5.42261	31.1579	20.6	15.2	29	108	38.3	20	150	80	0	4.79	38.5	39.8	7.7	4.7	0.9	1.84	1.91	0.37	0.22	0.04	4.12	13.1	40.9	99.3	31.9	235	91	0	28	0.85	4.3
11	37	41717	4	80	73	1	108.5	163	40.8371	1	1	134	1	121	1.10744	26.4	0.711062	40.1439	27	17	33	130	44.8	28.5	110	70	0	6.86	69.9	13.6	7.8	6.3	0.4	4.8	0.93	0.53	0.42	0.03	3.4	11	34.3	101	32.5	32.2	80	0	66	1.3	7.1
12	91	41766	29	80	73	1	70.8	154.5	29.6604	1	0		0	100		24		34.0724	20.8	12.2	23	104	28.5	12	110	70	1	3.13	53.2	27.2	13.9	0.4	0.2	1.66	0.85	0.43	0.01	0.01	3.8	12.1	37.7	99.2	31.8	84	88	0		0.44	4.5
13	149	41936	22	100	73	1	52	160	20.3125	0	0	78.1	0	87	0.897701	17.7	0.638401	24.9872	9.2	5.2	14.2	82	21.7	9	130	80	1	6.92	61.7	27.1	6.3	2	0.5	4.27	1.88	0.44	0.14	0.04	4.41	14.6	45.2	102.6	33.2	328	74	0	30	0.7	4.9
14	212	42157	25	80	74	0	99	148	45.1972	1	1	133.2	1	133.2	1	37.5	2.72759	55.9795	36.2	32.2	39	126	48.9	16	120	67	0	10.71	67.7	17.8	7.7	4.6	0.5	7.25	1.91	0.82	0.49	0.05	3.9	9.1	33.8	86.7	23.3	302	230	1	26	0.74	5.5
15	6	41668	24	65	75	1	69	147	31.9311	1	1	109	1	100	1.09	26	2.16099	38.1079	35	20.2	40	100	38.5	19.5	140	80	1	3.17	62.5	23.6	8.2	2.8	0.4	1.98	0.75	0.26	0.09	0.01	4.11	11.9	37.6	91.5	28.9	112	134	1	21	0.38	3.3
16	62	41731	23	70	75	1	53.5	168	18.9555	0	0	86	0	91	0.945055	18.2	0.805213	23.7905	7.2	4.8	9.6	84	21.8	11	110	70	1	5.03	35	43.7	11.6	6.6	1.2	1.76	2.2	0.58	0.33	0.06	3.04	10.5	33.3	109.5	34.6	244	74	0	23	0.53	3.9
17	4	41668	6	50	76	1	47.1	151	20.657	0	0	79	0	84	0.940476	27.5	0.877367	27.2704	6.2	5.4	10.2	79	20	8.5	120	60	0	4.37	48.4	36.3	8.7	3.4	0.9	2.12	1.59	0.38	0.15	0.04	4.59	14.6	43.9	95.6	31.8	157	85	1	42	0.6	2.8
18	78	41752	16	55	76	1	67	178	21.1463	0	0	91	0	94	0.968085	18	0.953527	21.582	7.4	5	12.8	92	19.7	9	110	70	0	5	58.7	27.5	9.5	2.6	0.5	2.94	1.38	0.48	0.13	0.03	4.12	12.1	36.8	89.3	29.3	168	76	0		0.8	6
19	90	41766	22	75	76	1	76.8	159	30.3785	1	1	113	1	103	1.09709	25.6	0.647818	33.3738	10	10	10	101	37.1	20	140	70	1	5.56	51.2	34.4	6.8	4.1	1	2.84	1.01	0.38	0.23	0.05	4.62	14.2	44.3	95.9	30.7	87	77	1	45	1.02	6.6
20	119	41836	22	50	76	1	73	159	28.8754	1	0	87	0	86	1.01163	14.1	0.634175	24.8946	11	8.4	12.6	89	16.8	10.5	130	70	1	7.86	67.3	20.5	9.2	1.2	0.5	5.29	1.61	0.72	0.09	0.04	4.47	14.8	46.3	103.6	33.2	273	84	0		0.76
21	144	41936	17	85	76	1	65	150	28.8889	1	0	89.2	0	95.5	0.934031	21.1	1.08514	33.9836	8.2	14	8.1	98	27.4	17	140	80	0	3.55	40.7	46.4	7	3.8	0.4	1.45	1.65	0.25	0.13	0.02	3.37	11.1	33.4	99.1	32.8	115		0	22	0.96	9.4
22	154	41936	20	30	77	1	94	190	26.0388	1	0	103.1	1	116.2	0.887263	24.4	1.00114	26.3686	27.1	24.3	25.1	122	52.7	35.5	130	70	0	4.64	54.9	32.2	6.7	3.5	0.7	2.55	1.49	0.31	0.16	0.03	4.84	14.4	44	90.9	29.8	91	92	0	37	0.95	4.1
23	165	41956	30	50	77	1	73	165	26.8136	1	0	96	0	101.2	0.948617	21.7	1.59197	29.7479	20.2	18.3	21.4	94	25.6	10	120	60	0	6.63	62	31	6	1	0	4.11	2.06	0.4	0.66	0	4.35	12.1	39	89.7	27.8	146	108	1		1.08	5.31
24	174	41960	18	70	77	1	75.5	161	29.127	1	0	101	0	115.5	0.874459	22.1		38.5384	20.3	18	21	107	37	20	120	50	0	5.98	45.9	36.3	10.3	4.8	0.3	2.75	2.17	0.62	0.29	0.02	4.12	11.9	37.4	90.7	28.9	185	111	1	45	1	5.4
25	198	42074	32	44	77	1	61	175	19.9184	0	0	86.8	0	94.5	0.918519	17.6	1.70914	22.8202	7.4	6.2	11	86	16.4	5.5	95	40	0	7.16	64.6	25.8	3	2.3	0.4	4.63	1.84	0.22	0.17	0.03	4.05	12.8	39.1	96.5	31.6	248	132	0	41	1.14	7.3
26	96	41766	30	100	78	1	66.5	164	24.7249	0	0	99.5	0	97	1.02577	21.8		28.1855	8	7.8	13	100	32.3	16.5	100	50	1	5.41	57.8	22.2	7.1	11.1	0.4	3.13	1.2	0.38	0.6	0.02	4.65	12.4	40.1	86.2	26.8	163	79	0	55	1.28
27	143	41892	21	70	78	1	47	162	17.9089	0	0	81	0	78	1.03846	14.8	4.6834	19.8288	2.4	2.6	5.4	80	15.2	8.5	120	60	0	15.2	85	9.2	4.5	0.1	0.2	12.92	1.4	0.68	0.02	0.04	3.97	11.7	38.8	97.6	29.5	241	82	0	80	0.95	9.7
28	147	41936	27	90	78	1	90	158	36.0519	1	1	108.2	1	108.5	0.997235	25.3	0.546585	36.6316	23.4	20	28.3	123	31.7	17.5	115	62	0	4.46	51.5	35.1	9.3	2.7	0.4	2.3	1.57	0.42	0.12	0.02	4	12.5	39.7	99.4	31.3	117	70	0	41	0.82	9.6
29	183	41985	30	100	78	1	68.5	166	24.8585	0	0	95.5	1	98	0.97449	21.3		27.8209	8.2	7	9.4	111	23.3	8.5	100	50	0	3.48	68	22	8	2	0	3.49	1.14	0.38	0.8	0	4.33	12.7	39.9	92.1	29.3	195	73	0	48	1.37	7.2
30	201	42074	30	83	78	1	68	169	23.8087	0	0	84.9	0	95	0.893684	17.3	1.11584	25.2408	13.2	11.2	10	93	29.7	15.5	110	50	0	4.51	65.9	22.9	6.3	2.8	0.7	2.97	1.03	0.28	0.13	0.03	3.86	12.3	38.3	99.1	31.7	131	111	0	81	1.5	6
31	227	42173	29	70	78	1	72.5	171	24.794	0	0														120	60	0	6.05	50.6	36	6.9	2.4	0.3	3.06	2.18	0.42	0.15	0.02	4.18	11.5	36.8	88	27.4	294	119	1	25	0.68	4.1
32	121	41836	20	90	79	1	62	180	19.1358	0	0	82	0	86.5	0.947977	16.2	2.0426	17.8185	5.8	4.8	7.4	82	17.9	7.5	110	70	1	7.83	63.8	24.7	8	1.8	0.4	5	1.93	0.63	0.14	0.03	4.44	13.5	41.4	93.4	30.4	283	132	1	55	1.28	6.7
33	146	41936	0	75	79	1	55	156	22.6003	0	0	83.4	0	93.8	0.889126	16.4	0.97892	30.1411	11.2	5.4	13.1	90	27	13	101	69	0	4.56	58.7	22.4	11.3	3.7	0.2	1.02	0.52	0.17	0.17	0.01	4.03	13.1	40.9	101.5	32.6	239	73	0	40	0.71	5.7
34	18	41675	5	20	80	1	59.6	156	24.4905	0	0	94.5	1	86	1.09884	21.2	2.89176	26.1379	11	5.4	17.2	90	21.9	12.5	100	60	0	7.09	28.4	59.4	2.4	4.2	0.3	2.01	4.21	0.17	0.3	0.02	3.86	9.1	32.5	84.2	23.5	212	101	1	65	1.3	6.3
35	97	41766	30	75	80	1	127	160.5	49.3008	1	1	154	1	135	1.14074	36.9	2.41248	48.3928	22	27	20				110	60	1	7.07	56.4	29.7	7.8	4.1	0.8	3.99	2.1	0.55	0.29	0.05	6.23	17.7	57.9	92.9	28.4	121	105	0		0.95
36	130	41836	26	80	80	1	60	162	22.8624	0	1	87	1	87.5	0.994286	16.4		24.4361	15	16	17	108	35.4	21	120	60	1	3.67	44.5	35.8	7.3	8.9	0.7	1.64	1.32	0.27	0.33	0.03	4.28	12.3	38.7	90.4	28.8	228	69	0	28	0.56	4
37	53	41703	25	65	81	1	87	171	29.7527	1	0	111	1	104.5	1.0622	23.3	1.62085	28.7328	24	11	28	102	36.7	20.5	100	60	0	2.9	72.2	14	9.6	3.1	0.2	2.09	0.41	0.28	0.09	0.01	3.99	11.9	35.5	89	29.9	120	186	1	34	0.53	4.9
38	56	41731	23	20	81	1	74	168	26.2188	1	0	103	1	99	1.0404	23.3	0.825932	27.4644	14.4	8.2	17	97	32.9	15.5	120	70	0	7.19	57	33.5	6	2.2	0.3	4.1	2.41	0.43	0.16	0.02	3.34	10.5	33	98.8	31.5	183	81	0	34	0.86	4.1
39	77	41752	28	55	82	1	69	162	26.2917	1	0	100	1	96	1.04167	22.8	1.66059	28.5585	23.2	12.6	19.4	96	44.3	25	110	60	1	3.76	38.6	37	13.2	5.5	0.6	1.45	1.39	0.5	0.21	0.02	4.13	10.6	35.6	86.1	25.7	29.9	62	1		0.81	5.4
40	127	41836	14	80	82	1	74	153	31.6118	1	0	91.6	0	93	0.984946	20.8	0.350897	31.1412	12.4	8.8	23.6	93	31.8	14	135	80	0	5.71	43.1	41	7.3	4.5	0.8	2.46	2.34	0.42	0.26	0.05	4.44	12.8	42.9	96.7	28.9	240	94	0		0.67	4.5
41	157	41956	30	100	82	1	66.6	169.5	23.1811	0	0	92	0	95	0.968421	22.6	2.29315	25.0496	14	12	17.2	99	25.4	12.5	130	60	0	6.4	67.1	22.8	4.4	2.6	0.7	4.3	1.5	0.3	0.2	0	4.6	14.2	45.8	100	30.9	152	61	0	55	0.86	3.7
42	182	41985	30	100	82	1	76	174	25.1024	1	0	96	1	103	0.932039	22.1	1.14123	26.8759	18.2	22.1	28	103	49.5	29.5	120	60	0	6.03	51	27.2	10.3	7.6	1	3.08	1.64	0.62	0.46	0.06	4.45	13.1	40.5	91	29.4	213	154	1	40	0.9	4.7
43	52	41703	30	92	83	1	65	163	24.4646	0	0	108	1	97	1.1134	22.3	1.12345	28.6112	25	15.8	24	98	37.2	19.5	110	60	0	7.19	46.3	38.5	9.4	2.9	0.7	3.32	2.76	0.67	0.21	0.05	4.25	11.8	36.4	85.5	27.7	242	102	1	29	0.85	2.9
44	84	41766	33	95	83	1	66	154.3	27.7212	1	0	100	1	100	1	21.6	0.821195	34.1736	17.8	13	24.8	101	25.9	13.5	110	55	1	5.45	69.4	20	5.5	3.7	0.4	3.78	1.09	0.3	0.2	0.02	4.22	12.5	40.2	95.3	29.7	199	104	1	30	0.91	6.8
45	85	41766	29	40	83	1	62.1	142	30.7975	1	1	100	1	101	0.990099	25.5	1.86638	41.6883	16	12	24	99	37	18.5	160	60	1	5.51	59.7	26.7	6.8	4.8	0.4	3.29	1.47	0.38	0.28	0.02	4.12	12.1	38	92.2	29.4	156	109	1		1
46	153	41936	27	85	83	1	56	152	24.2382	0	0	88	1	88.5	0.99435	18	1.30928	29.2256	10	6.2	10	86	21.4	9	100	60	0	7.63	65.5	22.1	6.1	3.8	0.4	4.99	1.68	0.47	0.29	0.03	4.97	14.6	44.9	90.4	29.4	208	72	0	30	0.57	5.8
47	156	41956	30	100	83	1	66.7	157	27.0599	1	0	102.5	1	98	1.04592	26.2	1.59303	31.8169	23.3	27	37	129	41.5	25.5	110	60	0	7.83	56	37	5	2	0	4.39	2.87	0.38	0.17	0	4.83	14.7	43.2	89.4	30.4	223	84	1	50	1.31	5.49
48	184	41985	30	100	83	1	65.7	157	26.6542	1	0	96.2	1	96	1.00208	22.3		30.8002	9	9	14.2	107	31.7	17	150	80	0																			0
49	72	41752	25	65	84	1	48	163	18.0662	0	0	85	0	90	0.944444	17.9	2.62382	25.2475	6	4.6	9.4	88	23.1	12.5	100	60	0	3.5	39.3	44.1	9.9	3.2	0.9	1.38	1.54	0.35	0.11	0.03	3.77	12	35.9	95	31.9	120	59	0		1.11	4.4
50	82	41766	29	25	84	1	65	159.5	25.5501	1	0	97.5	1	99	0.984848	21.6	1.03623	31.1467	18.8	11	16.2	93	34	16.5	130	70	1	5.99	70.7	23.2	2.7	2.3	0.2	4.28	1.38	0.16	0.13	0.12	4.17	12.2	36.3	87.1	29.3	193	37	1	60	1.51	7.2
51	202	42074	29	78	84	1	77	178	24.3025	0	0	102	0	99	1.0303	16.2	2.57164	23.6874	11.2	11.2	10	105	29.8	17	125	60	0	6.05	50.6	36	6.9	2.4	0.3	3.06	2.18	0.42	0.15	0.02	4.18	11.5	36.8	88	27.4	294	119	1	25	0.68	4.1
52	205	42137	19	40	85	1	64.6	164	24.0184	0	0	95.3	1	102	0.934314	17.9	0.785964	30.5662	9.4	7.8	13.2	105	22.3	14.5	160	70	0	6.13	70.8	19.4	5.4	1.5	0.3	4.34	1.19	0.33	0.09	0.02	4.57	13.4	45	98.4	29.3	144	68	1		0.55	3.3
53	59	41731	33	92	86	1	56.7	157	23.003	0	0	86	0	89	0.966292	18.9	0.508332	27.2419	7.6	4.6	5.4	84	14.2	8.5	130	55	0	4.12	53.6	27.7	9	7.5	0.4	2.21	1.14	0.37	0.31	0.02	3.75	11.6	36.1	96.3	31	182	91	1	68	0.96	6.6
54	83	41766	29	45	86	1	75.9	155	31.5921	1	1	114	1	118	0.966102	25	1.25975	43.1483	10.8	6.6	14	106	39.1	22.5	110	60	1	6.79	67.6	20.8	8.3	1.3	0.2	4.59	1.41	0.57	0.09	0.01	4.56	12.6	38.8	85.1	27.6	131	160	1	29	0.56	5.2
55	89	41766	26	95	86	1	66.5	150	29.5556	1	0	109.5	1	92	1.19022	24		32.0785	19	14.2	28.2	97	34.2	15.5	120	60	1	5.31	50.1	33.5	10.1	3.2	0.5	2.66	1.78	0.54	0.17	0.03	3.83	10.6	34.3	89.5	27.7	289	89	1		0.97
56	161	41956	30	100	86	1	62.8	158	25.1562	1	0	90.5	0	101	0.89604	20.1	1.19328	32.8552	17.3	20	25	100	27.6	11.5	110	60	0	4.14	38.6	38.7	9.8	9.8	0.7	1.6	1.6	0.41	0.41	0.03	4.9	13.3	43.1	88.1	27.1	235	91	0	40	0.97	7.2
57	214	42157	13	100	86	1	60	159	23.7332	0	0	91.7	0	94	0.975532	21.2	3.87586	28.8848	19.4	25.6	24.4	94	36.7	17.5	130	80	0	5.86	62	24.4	8.2	1.5	0.7	3.63	1.43	0.48	0.09	0.04	4.08	12.8	40.9	100.3	31.5	135	92	0	40	1.31	7.8
58	63	41752	30	100	87	1	78	168	27.6361	1	0	113	1	98	1.15306	24.6	2.25808	27.0051	19	16	32	109	26.1	9	110	60	0	6.82	70.2	18.2	6.9	3	0.5	4.79	1.24	0.47	0.2	0.04	4.42	12.7	39.4	89.1	28.7	138	96	0	57	1.27	7.4
59	181	41985	30	45	87	1	57	152	24.6711	0	0	91	0	94.5	0.962963	16.3	1.24333	32.4274	9.2	8.2	11	89			120	50	0	6.89	71.6	16.8	6.2	3.6	0.4	4.93	1.16	0.42	0.25	0.02	3.47	10.1	31.8	91.6	29.1	137	138	1	140	1.75	7.9
60	213	42157	15	90	87	1	39	148	17.805	0	0	72.7	0	76	0.956579	14.5	0.714854	24.2106	7.2	7.2	10	74	17.4	7	126	65	0	6.3	55.5	17.8	10	13.3	1.2	3.49	1.12	0.63	0.84	0.07	4.58	10.8	37.9	82.7	23.5	382	78	0	58	0.54	4
61	162	41956	30	100	88	1	67.9	168	24.0575	0	0	91.5	0	98	0.933673	18.7	1.18729	27.0051	12.1	13	15.2	104	22.6	8.5	110	55	0	7.19	54	27.2	7.4	6.6	0.4	3.89	1.95	0.53	0.47	0.03	4.16	12.8	40.8	98.1	30.8	229	101	1	87	1.18	6.5
62	228	42173	30	100	88	1	92.5	169	32.3868	1	1														120	60	0	5.86	69.7	19.7	7.7	0.8	0.3	4.09	1.16	0.45	0.04	0.01	4.1	12.1	38.7	94.3	29.4	255	81	0	58	1.05	7.3
63	50	41703	28	45	89	1	79	171	27.0169	1	0	114	1			25.4	1.57321		26.6	16	22	113	34.2	20	130	75	1	11.01	60	21.5	9.9	2.9	0.3	6.6	2.37	1.09	0.32	0.04	4.09	12.7	40.9	100.2	31.1	212	75	0	44	2.43	4.7
64	159	41956	30	100	89	1	65.9	168.5	23.2106	0	0	94	1	100	0.94	20.2	1.67374	27.7194	9	11	17.2	100	26.9	13	120	60	1	8.05	70.9	14.3	9.9	2.3	0.4	5.71	1.15	0.8	0.18	0.03	4.8	15.5	47.5	98.9	32.2	148	82	0	34	0.96	4.1
65	215	42157	18	40	89	1	62	162	23.6244	0	0	87.6	0	97.5	0.898462	20.2	0.638878	29.2859	6	8.4	6.2	93	21.8	11.5	102	63	0	8.6	73.8	19.6	3.1	1.9	0.3	6.35	1.69	0.27	0.17	0.02	3.37	10.6	36.2	107.5	31.4	198	65	0	69	1.06	5.8
66	16	41675	18	95	90	1	87	166	31.5721	1	1	111	1	105	1.05714	25.9	1.24387	31.0939	23.2	13.2	24.4	112	47.6	28.5	125	70	0	6.74	64	22.8	7.4	3.9	0.5	4.31	1.54	0.5	0.26	0.03	4.66	14.3	43.2	92.7	30.6	206	85	0	35	0.99	4.9
67	164	41956	30	100	90	1	53.5	156	21.9839	0	0	81	0	87.5	0.925714	16.2	1.6774	26.9077	6.2	7.3	10.2	80	19.7	7	90	60	1	6.58	37.3	38.6	10.7	9.3	1.1	2.45	2.54	0.7	0.61	0.08	3.93	13.1	41.1	104.5	33.2	232	82	0	52	0.9	3.4
68	172	41960	23	80	90	1	57.8	161	22.2985	0	0	79	0	95.5	0.827225	15.7	0.811528	28.7482	11.1	12.2	16	82	19.9	6	110	60	0	4.2	50.2	34.2	9.8	2.7	0.5	2.11	1.44	0.41	0.11	0.02	4.97	14.6	44.2	88.9	29.3	108	62	0	100	1.12	6.2
69	209	42137	19	45	90	1	53.8	164	20.003	0	0	94.5	1	99.5	0.949749	19.1	1.64267	29.3759	13.4	12.2	16.2	125	41.9	27	170	55	0	7.23	44.6	40.5	5.5	6.7	1	3.22	2.93	0.4	0.48	0.07	3.79	11.3	36.9	97.3	29.8	256	91	0	64	1.04	5.2
70	219	42157	19	85	90	1	51	150	22.6667	0	0	84	0	89.8	0.935412	19	1.13281	30.8809	7.2	7.8	9.4	84	26	11	113	66	0	5.07	45.7	30.4	10.3	10.2	0.2	2.32	1.54	0.52	0.52	0.01	3.26	9.1	29.5	90.2	28	185	74	0	56	0.74	5
71	67	41752	25	30	91	1	61.8	161	23.8417	0	0	85	0	90	0.944444	17.7	0.691062	26.0559	5.2	4.2	5.2	85	15.7	9.5	130	70	0	6.21	38.5	44.4	11.1	3.9	0.3	2.39	2.76	0.69	0.24	0.02	3.71	11	35.3	95.1	29.6	329	85	0	43	0.99	4.6
72	167	41956	0	35	91	1	73.5	154	30.9917	1	1	97	0	98.5	0.984772	20.4	1.3364	33.5413	16.1	18.2	19.2	100	33.9	19	110	60	0	4.4	52.1	31.3	8.6	6	0.4	2.3	1.38	0.38	0.26	0.02	4.47	13.5	42.4	95	30.1	203	102	1	35	1.01	7
73	178	41960	20	45	91	1	60.1	178	18.9686	0	0	88	0	109	0.807339	18.5	1.61051	27.8983	14.2	24.4	28						0	11	82.7	9.2	5	1.4	0.3	9.09	1.02	0.55	0.16	0.04	5.12	14.3	47.2	92.2	28	201	97	0	34	1.18	8.5
74	168	41956	25	45	92	1	59.5	164	22.1222	0	0	82	0	100.2	0.818363	19.3		29.7092	11.2	12	12.3	101	29.6	15	110	60	0	8.3	50	43	2	5	0						4.3	13.9	41.6	96.74	32.33	135	125	1	44	1.12
75	180	41985	30	70	92	1	61.4	164	22.8287	0	0	89.2	0	102.2	0.872798	21.3	0.971758	30.6615	13.2	13.3	12.2	101	29.3	15	110	60	0	7.6	62.4	24.7	6.1	4.7	0.3	4.7	1.9	0.5	0.4	0	3.7	11.8	35	95	32.3	263	72	1	84		4.7
76	160	41956	30	80	93	1	58	165	21.3039	0	0	83	0	98	0.846939	20.1	1.22602	28.2381	17.2	23.3	20.3	118	32.9	21	90	60	0	5.87	59	25.3	10.7	2.5	0.5	3.41	1.46	0.62	0.14	0.03	4.02	12.8	39.3	97.6	31.9	166	83	0	86	1.09	6.8
77	163	41956	30	90	93	1	68	151.5	29.6267	1	0	102	1	101.5	1.00493	22.4	0.807054	36.4311	15.2	10.1	13.3	102	22.7	9	125	55	0	8.22	50.1	38.4	5.8	2.8	0.4	4.11	3.15	0.48	0.23	0.04	3.36	11.1	35.2	104.7	33	218	95	0	127	2.85	6
78	71	41752	30	35	94	1	62	163	23.3355	0	0	104	1	97.5	1.06667	22.8	5.59969	28.8515	9.2	10	14	97	35	18	160	80	1	4.91	50.5	34.4	10.3	1.4	0.4	2.48	1.69	0.5	0.07	0.02	2.83	8.8	28.4	100.5	31.1	198	83	0		1.27	8
79	166	41956	30	100	95	1	61	156	25.0657	1	0	99	1	98	1.0102	20.3	1.18823	32.2967	9.2	14.1	17.1	99	32.9	17.5	115	60	0	10.48	72.8	15.1	5.3	5.1	0.9	7.63	1.59	0.55	0.53	0.1	4.93	13.4	43.4	88.1	27.3	348	134	1	25	0.96	6.4
[truncated: 27 more columns]

## Sheet: redef bbdd
NID	ID	Fecha	MEC	Barthel	Edad	Sexo	Peso	Talla	IMC	dic 25 BMI	dic 30 BMI	Pabd	pabd_mets	Pglut	ICC	SAD	Tfat	Visc_Fat
1	7	41668	16	85	65	0	76.4	150	33.96	1	1	105	1	107	0.98	23.2	46.2	13.5
2	12	41668	20	95	65	0	71.7	146	33.64	1	1	116	1	100	1.16	37.8	47.2	13
3	124	41836	30	90	66	0	84	160	32.81	1	1	114.5	1	109	1.05	25.9	49.2	14
4	223	42173	30	99	66	0	68	166	24.68	0	0	95	1	98.5	0.96	16.5	44.2	10
5	112	41815	12	70	68	0	94.4	157	38.3	1	0	127.8	1	120	1.07	25	51.3	21
6	65	41752	30	80	69	0	84	156	34.52	1	1	120	1	120	1	27.1	49.5	15
7	54	41731	30	63	70	0	71	163	26.72	1	0	106	1	112	0.95	20.5	51.7	21
8	11	41668	12	80	71	0	55.8	144	26.91	1	0	98	1	92.5	1.06	23	40.8	33.4
9	70	41752	30	70	71	0	70.8	168	25.09	1	0	103	1	106.1	0.97	24.5	44.4
10	26	41675	17	75	72	0	62	149	27.93	1	0	102.5	1	99	1.04	22.4	41.9	12.5
11	193	41991	30	100	72	0	78	155	32.47	1	1	98.4	1	112.2	0.88	25	49.1	13.5
12	229	42214	30	100	72	0
13	197	41991	30	100	74	0	68	149	30.63	1	1	86.3	1	107	0.81	21	46.2	14
14	48	41703	26	99	75	0	87	165	31.96	1	1	102.5	1	109.5	0.94	23.4	48.4	14
15	138	41892	19	30	75	0	59.8	155	34.21	1	1	91	1	94	0.97	15.2	38.4	8
16	222	42173	19	70	75	0	49	163	18.44	0	0	80.8	1	97.6	0.83	15.2	33.8	7.5
17	15	41675	17	100	76	0	71.1	148	32.46	1	1	115.5	1	106	1.09	23.5	46.7	15.5
18	107	41815	11	70	76	0	81.8	143	40	1	1	115	1	118	0.97	26.9	47.8	17.5
19	79	41752	21	85	77	0	66	155	27.47	1	0	104	1	104	1	23.3	47.3	12.5
20	92	41766	30	60	77	0	94.6	150	42.04	1	1	121	1	130	0.93	29.9	52.2	20.5
21	185	41991	30	100	77	0	78	151	34.21	1	1	104	1	130	0.8	26.9	55.9	24
22	42	41703	24	85	78	0	80	148	36.52	1	1	126	1			27.5	51.7	17
23	58	41731	19	89	78	0	68	163	25.59	1	0	94	1	96	0.98	20.4	41.2	14
24	101	41766	28	70	78	0	52	147	24.06	0	0	93	1	93	1	18.6	37.8	9
25	102		28	75	78	0	85.5
26	187	41991	30	100	78	0	65	150	28.89	1	0	100.2	1	106.6	0.94	22.9	44.4	12
27	81	41752	26	35	79	0	66	151.5	28.76	1	0	110	1	108	1.02	23.7	48.7	14
28	105	41815	11	80	79	0	56.8	152	24.58	0	0	88	1	94	0.94	22.2	42.2	11
29	118	41836	27	40	79	0	59	154	24.88	0	0	98	1	90	1.09	21.8	34.5	9.5
30	122	41836	20	75	79	0	84	155	34.96	1	1	123.5	1	113	1.09	25.8	42.9	27.5
31	190	41991	30	100	79	0	60	148	27.39	1	0	93	1	103.6	0.9	19.5	44.6	11.5
32	221	42157	12	100	79	0	51	154	21.5	0	0	85.2	1	91	0.94	21.2	22.6	5
33	49	41703	18	74	80	0	78	155	32.47	1	1	109	1	110	0.99	23.2	47	12.5
34	169	41960	21	80	80	0	73.9	158	29.6	1	0	101	1	113	0.89	23.7	49	14
35	189	41991	30	100	80	0	69	154	29.09	1	0	92.5	1	111.2	0.83	22.8	47.7	13.5
36	23	41675	9	25	81	0	49	150	21.78	0	0	89	1	84	1.06	19.8	34.3	8
37	108	41815	22	75	81	0	66.5	149	29.95	1	0	108	1	110.5	0.98	22.6	45	13.5
38	109	41815	14	80	81	0	66.5	149	29.95	1	0	97.5	1	101	0.97	20	36.4	9.5
39	13	41668	17	25	82	0	65	142	32.24	1	1	107	1	97	1.1	25.5	44.2	12.5
40	34	41717	6	65	82	0	53	155	22.06	0	0	90.5	1	92	0.98	18.6	26.1	7.9
41	47	41703	29	98	82	0	66	163	24.84	0	0	92	1	100	0.92		40.9	13
42	64	41752	30	85	82	0	55	155	22.89	0	0	96	1	100	0.96	20.9	40.4	11
43	191	41991	30	100	82	0	65	165	23.88	0	0	84	1	101.7	0.83	19.2	37.5	6.5
44	204	42074	13	82	82	0	58	161	22.38	0	0	86.4	1	101	0.86	16.8	42.8	10
45	211	42143	30	100	82	0	56.6	153	24.18	0	0	90.6	1	95.2	0.95	20.9	44.6	14
46	224	42173	29	98	82	0	91	169	31.86	1	1	114.5	1	128.6	0.89	21.4	56.1	16.5
47	44	41703	11	71	83	0	70	153	29.9	1	0	100.5	1	107	0.94	17.2	44.6	13
48	73	41752	28	90	83	0	46.5	156	19.11	0	0	87.5	1	93	0.94	17.6	40.6	12
49	86	41766	30	35	83	0	80	140	40.82	1	1	122	1	127	0.96	28	50.3	15
50	126	41836	16	85	83	0	72	161	27.78	1	0	111	1	108	1.03	25.7	46.7	12.5
51	200	42074	17	83	83	0	51.6	155	21.48	0	0	80.2	0	90	0.89	18.9
52	207	42137	6	65	83	0	55.9	150	24.84	0	0	83.7	1	93.2	0.9	19	40.6	11
53	35	41717	2	25	84	0	47	155	19.56	0	0	91	1	89	1.02	19	35	7.5
54	76	41752	9	15	84	0	61	161	23.53	0	0	100.5	1	107	0.94	21	39.7	11
55	125	41836	19	70	84	0	64	154	26.99	1	0	110	1	106	1.04	20.9	43.7	11.5
56	139	41892	25	45	84	0	67.2	156	27.61	1	0	107	1	106	1.01	24.3	50	15.5
57	177	41960	26	45	84	0	71	144	34.24	1	1	114	1	126	0.9	25.3	51.4	15
58	186	41991	30	100	84	0	74	157	30.02	1	1	88	1	104.6	0.84	18.6	33.2	9.5
59	203	42074	11	84	84	0	59	156	24.24	0	0	85.2	1	99	0.86	20.7	39.2	10.5
60	29	41675	22	90	85	0	58	144	27.97	1	0	106	1	99	1.07	24.4	40	13.5
61	36	41717	0	75	85	0	38	148	17.35	0	0	77.5	0	82	0.95	15.5	13.2	4
62	61	41731	28	88	85	0	53	155	22.06	0	0	86.5	0	90	0.96	20.2	37.7	13.5
63	87	41766	28	15	85	0	75.7	148	34.56	1	1	115.5	1	112	1.03	26.3	49	16.5
64	106	41815	28	65	85	0	78	148	35.61	1	1	103	1	111	0.93	23.5	39.4	13.5
65	116	41836	30	75	85	0	69	152	29.86	1	0	112	1	105	1.07	23.5	41.8	12
66	131	41836	8	5	85	0	76	152	32.89	1	1	106	1	100	1.06	22.1	43.3	10.5
67	66	41752	25	90	86	0	56	147	25.92	1	0	100.5	1	107	0.94	21.9	45.9	12.5
68	135	41892	17	25	86	0	64.9	160	25.35	1	0	99	1	103	0.96	20.4	43.8	12
69	141	41892	30	75	86	0	61	154	25.72	1	0	103	1	96	1.07	20.9	40.4	11
70	151	41936	19	40	86	0	71	151	31.14	1	1	99.5	1	115.5	0.86	21.5	58.5	43
71	188	41991	30	100	86	0	56	150	24.89	0	0	98	1	92	1.07	20.9	48.6	18
72	196	41991	30	100	86	0	54	146	25.33	1	0	76.2	0	90.8	0.84	17.5	27.3	5
73	5	41668	7	20	87	0	70	150	31.11	1	1	116	1	114	1.02	27.8	46.6	14.5
74	33	41717	2	30	87	0	55	146	25.8	1	0			97		22.4	35.4	10.5
75	99	41766	28	20	87	0	60	145	28.54	1	0	118.5	1	109	1.09	23	47.5	17.5
76	117	41836	25	100	87	0	63	142	31.24	1	1	114.5	1	109	1.05	25	45.6	14
77	123	41836	2	0	87	0	63	158	25.24	1	0	97	1	96	1.01	20.4	42.9	11.5
78	134	41836	15	75	87	0	55	148	25.11	1	0	100	1	94	1.06	21.8	40.5	10
79	142	41892	5	10	87	0	53.9	150	23.96	0	0
80	170	41960	31	75	87	0	63.9	150	28.4	1	0	99	1	114	0.87	23	49.8	14.5
81	24	41675	23	90	88	0	50.5	137	26.91	1	0	97	1	90	1.08	20.5	34.3	9.5
82	55	41731	19	3	88	0	52.9	142	26.23	1	0	94	1	92	1.02	17.5	36.1	10.5
83	68	41752	13	0	88	0	64	151	28.07	1	0	100.5	1	104	0.97	20.2	38.5	11
84	94	41766	29	75	88	0	48.8	152	21.12	0	0	91.4	1	90	1.02	18.8	36.5	9
85	100	41766	30	100	88	0	62	151	27.19	1	0	102	1	102	1	23.7
86	110	41815	8	65	88	0	48.5	141	24.4	0	0	91	1	93	0.98	19.2	33.3	8.5
87	150	41936	15	95	88	0	57	146	26.74	1	0	95.1	1	99	0.96	20.8	41.1	13
88	218	42157	15	80	88	0	52.5	140	26.79	1	0	92.8	1	100	0.93	20.4	42.7	11.5
89	21	41675	21	30	89	0	65	148	29.67	1	0
90	30	41717	4	40	89	0	50.5	146.5	23.53	0	0	94	1	95	0.99	19.2	40.4	11
91	74	41752	22	65	89	0	65.7	155	27.35	1	0	102	1	100	1.02	19.8	23.6	8.5
92	173	41960	24	95	89	0	59.6	154	25.13	1	0	83.5	1	109	0.77	19.6	38.9	11
93	208	42137	30	100	89	0	48.7	149	21.94	0	0	77.9	0	90	0.87	17.3	35.3	9
94	46	41703	25	72	90	0	63	158	25.24	1	0	97	1	103	0.94	19.4	32.4	11
95	57	41731	1	14	90	0	48	158	19.23	0	0	78	0	90	0.87	14.8	28.7	7
96	88	41766	22	10	90	0	60.3	136.5	32.36	1	1	108.6	1	108	1.01	22.7	42.3	12.5
97	98	41766	30	75	90	0	75	145	35.67	1	1	123	1	120	1.03	26.2	51.3	19
98	103		26	45	90	0	58.4
99	175	41960	18	40	90	0	64.5	152	27.92	1	0	103	1	111	0.93	21	39.6	11
100	192	41991	23	60	90	0	60	146	28.15	1	0	96.5	1	108.5	0.89	24.9	46.1	12
101	195	41991	30	70	90	0	65	142	32.24	1	1	105.5	1	114.5	0.92	21.5	50.5	19
102	199	42074	34	84	90	0	82	156	33.69	1	1	110	1	127.6	0.86	23.6	50.9	18
103	206	42137	30	90	90	0	60	152	25.97	1	0	94.2	1	105	0.9	20	44.6	15
104	1	41668	14	30	91	0	50	150	22.22	0	0	114	1	114	1	24.3	48.4	15.5
105	3	41668	0	5	91	0	52.3	147	24.2	0	0	101	1	99	1.02	22.8	37.7	10.5
106	25	41675	6	0	91	0	66	150	29.33	1	0
107	40	41717	8	10	91	0	67	148	30.59	1	1	105	1	105	1	19.2	41.2	11.5
108	69	41752	24	80	91	0	101	161	38.96	1	1	109.5	1	125	0.88	27	53.7	21
109	111	41815	16	90	91	0	81	153	34.6	1	1	124	1	120	1.03	25.5	52.4	16.5
110	114	41836	10	100	91	0	64	155	26.64	1	0	105.5	1	101	1.04	30	48.6	12.5
111	129	41836	30	50	91	0	83	158	33.25	1	1	121	1	115	1.05	24.8	48.3	15
112	132	41836	5	80	91	0	65	148	29.67	1	0	102.5	1	101	1.01	21.1	43.3	11.5
113	155	41936	15	95	91	0	51	143	24.94	0	0	89.1	1	97.6	0.91	21.2	35.9	7.5
114	210	42137	91	45	91	0	62.1	144	29.95	1	0	101	1	107.1	0.94	22.3	49.2	14.5
115	226	42173	15	44	91	0	71	170	24.57	0	0	105	1	118.5	0.89	22.3	44.7	13.5
116	22	41675	10	80	92	0	46.5	143	22.74	0	0	82.5	1	92	0.9	18
117	41	41717	0	35	92	0	48	153	20.5	0	0	78	0	85.5	0.91	16.9	18.2	6.5
118	45	41703	8	86	92	0	57	156	23.42	0	0	89	1	97.5	0.91	18.5	40.3	11
119	80	41752	0	60	92	0	50	155	20.81	0	0	92	1	93	0.99	16.2	31.6	7.5
120	95	41766	23	95	92	0	45	141.5	22.47	0	0	95.2	1	82	1.16	17.8	31.1	9
121	136	41892	16	24	92	0	54.8	152	23.72	0	0	108	1	108	1	16.9	38.4	14
122	19	41675	9	80	93	0	43	145.5	20.31	0	0	82	1	89.5	0.92	17	25.1	7
123	51	41703	9	9	93	0	44	153	18.8	0	0	79	0	90	0.88		13.3	7
124	8	41668	9	25	94	0	39.4	165	14.47	0	0
125	75	41752	24	80	94	0	50	149	22.52	0	0	99	1	90	1.1	21.1	34.1	9
126	176	41960	30	15	94	0	59.1	145	28.11	1	0	109	1	122	0.89	21.2	50.7	15.5
127	140	41892	30	16	95	0	84	163	31.62	1	1	121.1	1	110	1.1	23.3	48.1	17
128	43	41703	2	32	96	0	52	160	20.31	0	0	83	0			17.6	29.7	7.5
129	225	42173	11	12	96	0	46	151	20.17	0	0	88	0	96.5	0.91	16.6	27.8	8
130	32	41717	4	25	97	0	34	133	19.22	0	0	82	0	83	0.99	17	27.6	7
131	194	41991	15	70	99	0	49	154	20.66	0	0	83.5	0	91.8	0.91	16.7	32	6.5
1	171	41960	33	65	65	1	87.5	166	31.7535	1	1	106	1	111	0.954955	25.4	34.5	17.5
2	10	41668	28	80	66	1	63.3	165	23.2507	0	0	93	0	92	1.01087	21	26.2	13
3	104	41815	28	100	68	1	82.6	170	28.5813	1	0	110.8	1	102	1.08627	28.2	34.2	17.5
4	60	41731	22	90	69	1	66	165	24.2424	0	0	96	1	93	1.03226		27.6	12.5
5	20	41675	3	90	70	1	92	170	31.8339	1	1	115.5	1	107	1.07944	25.2	46.7	27.5
6	158	41956	30	100	70	1	80	162.5	30.2959	1	1	102	0	101	1.0099	24.7	33.2	18
7	39	41717	2	100	71	1	76	161	29.3199	1	0	111	1	95.5	1.1623	23.5	31.7	19
8	128	41836	9	90	71	1	62	171	21.2031	0	0	81	0	91	0.89011	16	18.1	8
9	179	41985	30	100	71	1	74.8	166	27.1447	1	0	91	0	95	0.957895	19.2	24.9	11
10	28	41675	19	100	73	1	88	169	30.8112	1	1	117.5	1	108	1.08796	25.4	38.3	20
11	37	41717	4	80	73	1	108.5	163	40.8371	1	1	134	1	121	1.10744	26.4	44.8	28.5
12	91	41766	29	80	73	1	70.8	154.5	29.6604	1	0		0	100		24	28.5	12
13	149	41936	22	100	73	1	52	160	20.3125	0	0	78.1	0	87	0.897701	17.7	21.7	9
14	212	42157	25	80	74	0	99	148	45.1972	1	1	133.2	1	133.2	1	37.5	48.9	16
15	6	41668	24	65	75	1	69	147	31.9311	1	1	109	1	100	1.09	26	38.5	19.5
16	62	41731	23	70	75	1	53.5	168	18.9555	0	0	86	0	91	0.945055	18.2	21.8	11
17	4	41668	6	50	76	1	47.1	151	20.657	0	0	79	0	84	0.940476	27.5	20	8.5
18	78	41752	16	55	76	1	67	178	21.1463	0	0	91	0	94	0.968085	18	19.7	9
19	90	41766	22	75	76	1	76.8	159	30.3785	1	1	113	1	103	1.09709	25.6	37.1	20
20	119	41836	22	50	76	1	73	159	28.8754	1	0	87	0	86	1.01163	14.1	16.8	10.5
21	144	41936	17	85	76	1	65	150	28.8889	1	0	89.2	0	95.5	0.934031	21.1	27.4	17
22	154	41936	20	30	77	1	94	190	26.0388	1	0	103.1	1	116.2	0.887263	24.4	52.7	35.5
23	165	41956	30	50	77	1	73	165	26.8136	1	0	96	0	101.2	0.948617	21.7	25.6	10
24	174	41960	18	70	77	1	75.5	161	29.127	1	0	101	0	115.5	0.874459	22.1	37	20
25	198	42074	32	44	77	1	61	175	19.9184	0	0	86.8	0	94.5	0.918519	17.6	16.4	5.5
26	96	41766	30	100	78	1	66.5	164	24.7249	0	0	99.5	0	97	1.02577	21.8	32.3	16.5
27	143	41892	21	70	78	1	47	162	17.9089	0	0	81	0	78	1.03846	14.8	15.2	8.5
28	147	41936	27	90	78	1	90	158	36.0519	1	1	108.2	1	108.5	0.997235	25.3	31.7	17.5
29	183	41985	30	100	78	1	68.5	166	24.8585	0	0	95.5	1	98	0.97449	21.3	23.3	8.5
30	201	42074	30	83	78	1	68	169	23.8087	0	0	84.9	0	95	0.893684	17.3	29.7	15.5
31	227	42173	29	70	78	1	72.5	171	24.794	0	0
32	121	41836	20	90	79	1	62	180	19.1358	0	0	82	0	86.5	0.947977	16.2	17.9	7.5
33	146	41936	0	75	79	1	55	156	22.6003	0	0	83.4	0	93.8	0.889126	16.4	27	13
34	18	41675	5	20	80	1	59.6	156	24.4905	0	0	94.5	1	86	1.09884	21.2	21.9	12.5
35	97	41766	30	75	80	1	127	160.5	49.3008	1	1	154	1	135	1.14074	36.9
36	130	41836	26	80	80	1	60	162	22.8624	0	1	87	1	87.5	0.994286	16.4	35.4	21
37	53	41703	25	65	81	1	87	171	29.7527	1	0	111	1	104.5	1.0622	23.3	36.7	20.5
38	56	41731	23	20	81	1	74	168	26.2188	1	0	103	1	99	1.0404	23.3	32.9	15.5
39	77	41752	28	55	82	1	69	162	26.2917	1	0	100	1	96	1.04167	22.8	44.3	25
40	127	41836	14	80	82	1	74	153	31.6118	1	0	91.6	0	93	0.984946	20.8	31.8	14
41	157	41956	30	100	82	1	66.6	169.5	23.1811	0	0	92	0	95	0.968421	22.6	25.4	12.5
42	182	41985	30	100	82	1	76	174	25.1024	1	0	96	1	103	0.932039	22.1	49.5	29.5
43	52	41703	30	92	83	1	65	163	24.4646	0	0	108	1	97	1.1134	22.3	37.2	19.5
44	84	41766	33	95	83	1	66	154.3	27.7212	1	0	100	1	100	1	21.6	25.9	13.5
45	85	41766	29	40	83	1	62.1	142	30.7975	1	1	100	1	101	0.990099	25.5	37	18.5
46	153	41936	27	85	83	1	56	152	24.2382	0	0	88	1	88.5	0.99435	18	21.4	9
47	156	41956	30	100	83	1	66.7	157	27.0599	1	0	102.5	1	98	1.04592	26.2	41.5	25.5
48	184	41985	30	100	83	1	65.7	157	26.6542	1	0	96.2	1	96	1.00208	22.3	31.7	17
49	72	41752	25	65	84	1	48	163	18.0662	0	0	85	0	90	0.944444	17.9	23.1	12.5
50	82	41766	29	25	84	1	65	159.5	25.5501	1	0	97.5	1	99	0.984848	21.6	34	16.5
51	202	42074	29	78	84	1	77	178	24.3025	0	0	102	0	99	1.0303	16.2	29.8	17
52	205	42137	19	40	85	1	64.6	164	24.0184	0	0	95.3	1	102	0.934314	17.9	22.3	14.5
53	59	41731	33	92	86	1	56.7	157	23.003	0	0	86	0	89	0.966292	18.9	14.2	8.5
54	83	41766	29	45	86	1	75.9	155	31.5921	1	1	114	1	118	0.966102	25	39.1	22.5
55	89	41766	26	95	86	1	66.5	150	29.5556	1	0	109.5	1	92	1.19022	24	34.2	15.5
56	161	41956	30	100	86	1	62.8	158	25.1562	1	0	90.5	0	101	0.89604	20.1	27.6	11.5
57	214	42157	13	100	86	1	60	159	23.7332	0	0	91.7	0	94	0.975532	21.2	36.7	17.5
58	63	41752	30	100	87	1	78	168	27.6361	1	0	113	1	98	1.15306	24.6	26.1	9
59	181	41985	30	45	87	1	57	152	24.6711	0	0	91	0	94.5	0.962963	16.3
60	213	42157	15	90	87	1	39	148	17.805	0	0	72.7	0	76	0.956579	14.5	17.4	7
61	162	41956	30	100	88	1	67.9	168	24.0575	0	0	91.5	0	98	0.933673	18.7	22.6	8.5
62	228	42173	30	100	88	1	92.5	169	32.3868	1	1
63	50	41703	28	45	89	1	79	171	27.0169	1	0	114	1			25.4	34.2	20
64	159	41956	30	100	89	1	65.9	168.5	23.2106	0	0	94	1	100	0.94	20.2	26.9	13
65	215	42157	18	40	89	1	62	162	23.6244	0	0	87.6	0	97.5	0.898462	20.2	21.8	11.5
66	16	41675	18	95	90	1	87	166	31.5721	1	1	111	1	105	1.05714	25.9	47.6	28.5
67	164	41956	30	100	90	1	53.5	156	21.9839	0	0	81	0	87.5	0.925714	16.2	19.7	7
68	172	41960	23	80	90	1	57.8	161	22.2985	0	0	79	0	95.5	0.827225	15.7	19.9	6
69	209	42137	19	45	90	1	53.8	164	20.003	0	0	94.5	1	99.5	0.949749	19.1	41.9	27
70	219	42157	19	85	90	1	51	150	22.6667	0	0	84	0	89.8	0.935412	19	26	11
71	67	41752	25	30	91	1	61.8	161	23.8417	0	0	85	0	90	0.944444	17.7	15.7	9.5
72	167	41956	0	35	91	1	73.5	154	30.9917	1	1	97	0	98.5	0.984772	20.4	33.9	19
73	178	41960	20	45	91	1	60.1	178	18.9686	0	0	88	0	109	0.807339	18.5
74	168	41956	25	45	92	1	59.5	164	22.1222	0	0	82	0	100.2	0.818363	19.3	29.6	15
75	180	41985	30	70	92	1	61.4	164	22.8287	0	0	89.2	0	102.2	0.872798	21.3	29.3	15
76	160	41956	30	80	93	1	58	165	21.3039	0	0	83	0	98	0.846939	20.1	32.9	21
77	163	41956	30	90	93	1	68	151.5	29.6267	1	0	102	1	101.5	1.00493	22.4	22.7	9
78	71	41752	30	35	94	1	62	163	23.3355	0	0	104	1	97.5	1.06667	22.8	35	18
79	166	41956	30	100	95	1	61	156	25.0657	1	0	99	1	98	1.0102	20.3	32.9	17.5
